# Supplementary material for: Mechanical properties measured by atomic force microscopy define health biomarkers in ageing C. elegans
Source: Nat Commun. 2020 Feb 25;11:1043. doi: 10.1038/s41467-020-14785-0 (PMC7042263; doi:10.1038/s41467-020-14785-0)
Supplement: Supplementary file 4 — Supplementary Data 1 [file 41467_2020_14785_MOESM4_ESM.xlsx]

## Sheet: Figure 1 and S1
Figure 1C
	Day 1	Day 4/5	Day 8	Day 12	Day 15	Day 18
n=	148	156	176	141	161	245
mean	644.7	748.5	266	165.5	93.94	59.07
SEM	28.18	35.74	19.39	16.03	8.293	3.329
One-way ANOVA Tukey's multiple comparisons test			Adjusted P Value
Day 1 vs. Day 4			0.0058
Day 1 vs. Day 8			<0.0001
Day 1 vs. Day 12			<0.0001
Day 1 vs. Day 15			<0.0001
Day 1 vs. Day 18			<0.0001
Day 4 vs. Day 8			<0.0001
Day 4 vs. Day 12			<0.0001
Day 4 vs. Day 15			<0.0001
Day 4 vs. Day 18			<0.0001
Day 8 vs. Day 12			0.0073
Day 8 vs. Day 15			<0.0001
Day 8 vs. Day 18			<0.0001
Day 12 vs. Day 15			0.1506
Day 12 vs. Day 18			0.0013
Day 15 vs. Day 18			0.763
Figure 1E
Biol rep 1	15C	20C	25C
n=	30	26	26
mean	114.1	54.56	43.27
SEM	23.56	7.587	4.409
2-tailed unpaired t-test
		Fold change	P-value
N2 15C vs 20C		2.09	0.0275
N2 25C vs. 20C		0.79	0.2041
Biol rep 2	15C	20C	25C
n=	36	32	36
mean	373.5	79.68	95.73
SEM	40.95	7.922	7.603
2-tailed unpaired t-test
		Fold change	P-value
N2 15C vs 20C		4.69	<0.0001
N2 25C vs. 20C		1.2	0.1489
Biol rep 3	15C	20C	25C
n=	36	36	36
mean	435.3	75.15	102.6
SEM	53.37	10.03	14.01
2-tailed unpaired t-test
		Fold change	P-value
N2 15C vs 20C		5.79	<0.0001
N2 25C vs. 20C		1.36	0.1152
Combined	15C	20C	25C
n=	102	94	98
mean	319	71	84.35
SEM	27.93	5.2	6.432
2-tailed unpaired t-test
		Fold change	P-value
N2 15C vs 20C		4.49	<0.0001
N2 25C vs. 20C		1.19	0.1099
1-way ANOVA Dunnett's multiple comparisons test (all vs N2 at 20C)
		Adj. P Value
N2 15C vs 20C		<0.0001
N2 25C vs. 20C		0.8339
1-way ANOVA Tukey's multiple comparisons test (all vs all)
		Adj. P Value
N2 15C vs 20C		<0.0001
N2 25C vs. 20C		0.9323
Figure S1A
	Worm 1 -Day 12			Worm 2 - Day 2			Worm 3 - Day 2			Worm 4 - Day 2			Worm 5 -Day 2			Worm 6 - Day 12			Worm 7 - Day 2			Worm 8 - Day 2			Worm 9 - Day 12			Worm 10 - Day 2			Worm 11 - Day 12			Worm 12 - Day 12			Worm 13 - Day 12			Worm 14 - Day 12			Worm 15 - Day 1
	pos 1	pos 2	pos 3	pos 1	pos 2	pos 3	pos 1	pos 2	pos 3	pos 1	pos 2	pos 3	pos 1	pos 2	pos 3	pos 1	pos 2	pos 3	pos 1	pos 2	pos 3	pos 1	pos 2	pos 3	pos 1	pos 2	pos 3	pos 1	pos 2	pos 3	pos 1	pos 2	pos 3	pos 1	pos 2	pos 3	pos 1	pos 2	pos 3	pos 1	pos 2	pos 3	pos 1	pos 2	pos 3
n per worm	5	5	5	5	5	5	5	5	5	5	5	5	5	5	5	5	5	5	4	5	5	5	5	5	5	5	5	4	5	5	5	5	5	5	5	5	5	5	5	5	5	5	8	8	8
mean	60.89	33.42	63.52	617.8	585.5	599.4	407.5	487.2	402.4	778.2	700.2	781.2	454.3	522.5	448.7	236.1	261.4	235.7	994.5	770.7	950	802.6	581.5	845.5	128.4	149	125.8	1402	1243	1401	331.2	283.2	334.4	58.39	70.16	57.67	67.54	58.74	67.36	220.5	273	206.6	946	449	1015
SEM	1.361	1.199	0.9661	29.13	48.99	11.94	18.8	14.16	8.028	25.06	14	73.16	13.52	22.4	9.086	7.79	8.308	10.64	57.71	9.377	34.6	43.07	11.46	32.9	2.454	1.859	2.768	49.1	31.6	83.24	5.678	2.552	8.073	0.6	0.7436	0.4252	0.9318	0.9452	0.9266	17.17	5.746	4.499	65.31	24.56	69.01
1-way ANOVA Tukey's multiple comparisons test		adj P -value			adj P -value			adj P -value			adj P -value			adj P -value			adj P -value			adj P -value			adj P -value			adj P -value			adj P -value			adj P -value			adj P -value			adj P -value			adj P -value			adj P -value
pos 1 vs. pos 2		<0.0001			0.7802			0.0053			0.4665			0.0269			0.157			0.0032			0.001			0.0002			0.1778			0.0002			<0.0001			<0.0001			0.0123			<0.0001
pos 1 vs. pos 3		0.2957			0.9215			0.9654			0.9988			0.9666			0.9996			0.6755			0.6219			0.7244			>0.9999			0.9255			0.6862			0.9895			0.6445			0.6676
pos 2 vs. pos 3		<0.0001			0.9543			0.0034			0.4415			0.0172			0.1504			0.0095			0.0002			<0.0001			0.1804			0.0001			<0.0001			<0.0001			0.0025			<0.0001
2-tailed unpaired t-test		P-value			P-value			P-value			P-value			P-value			P-value			P-value			P-value			P-value			P-value			P-value			P-value			P-value			P-value			P-value
pos 1 vs. pos 2		<0.0001			0.587			0.0096			0.0263			0.0313			0.0568			0.0035			0.0011			0.0002			0.0263			<0.0001			<0.0001			0.0002			0.0198			<0.0001
pos 1 vs. pos 3		0.1533			0.5755			0.8078			0.9704			0.7388			0.9798			0.5094			0.4518			0.4986			0.9938			0.7593			0.3578			0.8927			0.4573			0.4777
pos 2 vs. pos 3		<0.0001			0.7902			0.0008			0.3085			0.0157			0.0937			0.0011			<0.0001			0.0001			0.114			0.0003			<0.0001			0.0002			<0.0001			<0.0001
Figure S1C	Datasets have been merged for N2 data from figures 2B, 3B and 5B
Day	Day 1							Day 4/5							Day 8							Day 12							Day 15/16							Day 18
From:	Figure 2B		Figure 3B			Figure 5B		Figure 2B		Figure 3B			Figure 5B		Figure 2B		Figure 3B			Figure 5B		Figure 2B		Figure 3B			Figure 5B		Figure 2B		Figure 3B			Figure 5B		Figure 2B		Figure 3B			Figure 5B
dataset from:	Rep 1	Rep 2	Rep 1	Rep 2	Rep 3	Rep 1	Rep 2	Rep 1	Rep 2	Rep 1	Rep 2	Rep 3	Rep 1	Rep 2	Rep 1	Rep 2	Rep 1	Rep 2	Rep 3	Rep 1	Rep 2	Rep 1	Rep 2	Rep 1	Rep 2	Rep 3	Rep 1	Rep 2	Rep 1	Rep 2	Rep 1	Rep 2	Rep 3	Rep 1	Rep 2	Rep 1	Rep 2	Rep 1	Rep 2	Rep 3	Rep 1	Rep 2
n=	24	26	12	16	30	17	23	23	24	14	18	43	16	18	24	26	17	19	54	16	20	19	17	17	19	21	24	24	19	21	20	24	21	28	28	28	72	21	37	40	24	23
mean	735.6	804.5	774.6	741.8	427.6	538.2	595.5	985.8	1006	666.2	450.4	656.9	683.9	740.4	178.7	217.4	366.6	252.1	247.4	362.2	335.2	176.8	113.4	118.2	167.2	199.4	224.3	137.4	89.63	76.56	88.73	69.45	52.39	129.2	130.5	53.98	50.9	59.72	81.73	26.93	95.86	71.32
SEM	78.53	67.4	108.7	73.58	41.56	63.12	71.6	75.49	101.9	136.5	68.55	64.97	78.75	104	33.81	36.86	115.5	46.27	29.68	77.06	53.16	38.54	19.99	19.02	36.9	44.17	69.74	17.82	19.52	13.91	27.19	15.43	8.973	26.27	24.71	6.976	4.339	8.971	8.705	2.439	18.51	13.68
Figure S1D
	WT Day 1							WT Day 9
	plate A1	plate A2	plate A3	plate B	plate C			plate A	plate B	plate C
n=	30	34	36	36	36		n=	56	56	53
mean	961.3	897.5	963.4	905.2	865.3		mean	197.2	136.1	200.2
SEM	61.63	72.29	60.41	55.45	59.54		SEM	21.31	13.36	35.21
1-way ANOVA Tukey's multiple comparisons test				t-test			1-way ANOVA Tukey's multiple comparisons test				t-test
	Fold Change	Adjusted P Value		p-value				Fold Change	Adjusted P Value		p-value
A1 vs A2	1.07109	0.9562		0.51			A vs. B	1.45	0.1801		0.0719
A3 vs A1	1.00218	>0.9999		0.9806			C vs. A	1.01521	0.996		0.6381
A1 vs B	1.06198	0.971		0.5002			C vs. B	1.47098	0.1602		0.3857
A1 vs C	1.11094	0.823		0.2693
A3 vs A2	1.07343	0.9421		0.4844
B vs A2	1.00858	>0.9999		0.9325
A2 vs C	1.03721	0.996		0.7312
A3 vs B	1.0643	0.9607		0.4798
A3 vs C	1.11337	0.7828		0.2513
B vs C	1.04611	0.9904		0.6258
Figure S1E
	no BDM	+ BDM
n=	11	11
mean	107.2	110.2
SEM	31.43	34.5
2-tailed paired t-test
	Fold Change	P value
bdm vs no bdm	1.03	0.475
Figure S1F
Biol rep 1	Class A	Class B	Class C
n=	22	23	24
mean	274.5	82.64	43.28
SEM	55.23	8.95	3.979
2-tailed unpaired t-test		Fold Change	P-value
Class B vs. Class A		0.3	0.0011
Class C vs. Class A		0.157668	<0.0001
Biol rep 2	Class A	Class B	Class C
n=	40	40	42
mean	142	88.49	55.09
SEM	8.507	5.24	4.607
2-tailed unpaired t-test		Fold Change	P-value
Class A vs. Class B		0.623169	0.0011
Class A vs. Class C		0.387958	<0.0001
combined	Class A	Class B	Class C
n=	62	63	66
mean	189	86.35	50.79
SEM	21.64	4.634	3.324
2-tailed unpaired t-test		Fold Change	P-value
Class A vs. Class B		0.456878	<0.0001
Class A vs. Class C		0.26873	<0.0001
1-way ANOVA Dunnett's multiple comparisons test ( all vs N2 Class A)
		Adjusted P Value
Class A vs. Class B		<0.0001
Class A vs. Class C		<0.0001
1-way ANOVA Tukey's multiple comparisons test (all vs all)
		Adjusted P Value
Class A vs. Class B		<0.0001
Class A vs. Class C		<0.0001
Class B vs Class C		0.1133

## Sheet: Figure 2 and S2
Figure 2B
Biol rep 1	N2 day1/2	daf-2 day1/2	N2 day4	daf-2 day4	N2 day8	daf-2 day8	N2 day12	daf2 day12	N2 day16	daf-2 day16	N2 day18	daf-2 day22	daf-2 day30	daf-2 day32	daf-2 day35	daf-2 day44/46
n=	24	24	23	24	24	25	19	22	19	20	28	18	31	29	30	29
mean	735.6	814.4	985.8	954	178.7	735.7	176.8	865	89.63	908	53.98	485	433.3	304.2	252.6	202.3
SEM	78.53	55.02	75.49	93.3	33.81	70.4	38.54	76.39	19.52	98.99	6.976	41.3	62.4	35.05	37.53	46.94
2-tailed unpaired t-test
		Fold change	P-value
daf-2 day1/2 vs N2 day 1/2		1.11	0.4154
daf-2 day12 vs N2 day12		4.89	<0.0001
daf-2 day 44-46 vs N2 day 18		3.75	0.0033
Biol rep 2	N2 day1/2	daf-2 day1/2	N2 day4	daf-2 day4	N2 day8	daf-2 day8	N2 day12	daf2 day12	N2 day16	daf-2 day16	N2 day18	daf-2 day22	daf-2 day30	daf-2 day32	daf-2 day35	daf-2 day44/46
n=	26	23	24	21	26	19	17	28	21	24	72	12	51	43	50	35
mean	804.5	855.4	1006	842.9	217.4	777.7	113.4	672.9	76.56	811.2	50.9	489.7	526.9	344.6	372.1	211.4
SEM	67.4	73.31	101.9	92.87	36.86	74.72	19.99	78.63	13.91	69.36	4.339	58.02	58.45	42.11	47.85	54.9
2-tailed unpaired t-test
		Fold change	P-value
daf-2 day1/2 vs N2 day 1/2		1.06	0.6114
daf-2 day12 vs N2 day12		5.93	<0.0001
daf-2 day 44-46 vs N2 day 18		4.15	<0.0001
Combined	N2 day1/2	daf-2 day1/2	N2 day4	daf-2 day4	N2 day8	daf-2 day8	N2 day12	daf2 day12	N2 day16	daf-2 day16	N2 day18	daf-2 day22	daf-2 day30	daf-2 day32	daf-2 day35	daf-2 day44/46
n=	50	47	47	45	50	44	36	50	40	44	100	30	82	72	80	64
mean	771.4	834.5	996.1	902.1	198.8	753.8	146.9	757.5	82.77	855.2	51.76	486.9	491.5	328.3	327.3	207.3
SEM	51.17	45.16	63.16	65.77	25.01	50.91	22.76	56.51	11.69	58.53	3.668	33.33	43.38	28.76	33.53	36.52
2-tailed unpaired t-test
		Fold change	P-value
daf-2 day1/2 vs N2 day 1/2		1.08	0.3605
daf-2 day12 vs N2 day12		5.15	<0.0001
daf-2 day 44-46 vs N2 day 18		4	<0.0001
1-way ANOVA Dunnett's multiple comparisons test (all vs N2 at day 18)
			Adj. P Value
N2 day 18 vs. daf-2 day 44-46			0.0197
1-way ANOVA Tukey's multiple comparisons test (all vs all)
			Adj. P Value
N2 day 18 vs. daf-2 day 44-46			0.1022
Figure 2C
Biol rep 1	WT	daf-2 (e1370);daf-16(+)	daf-16(0)	daf-2 (e1370);daf-16 (0)
n=	21	19	24	20
mean	129.6	396	152.9	240.9
SEM	22.37	35.17	28.5	38.95
2-way ANOVA				P-value
interaction of terms (Worm Genotype: N2, daf-2 Vs daf-16(+), daf-16(0))				0.0059
Tukey's multiple comparisons			Fold Change	Adjusted P Value
daf-16 (0) vs WT			1.18	0.9489
daf-2(e1370);daf-16(+) vs WT			3.05	<0.0001
daf-2(e1370);daf-16 (0) vs. WT			1.86	0.0718
daf-2(e1370);daf-16(+) vs daf-16 (0)			2.59	<0.0001
daf-2(e1370);daf-16 (0) vs daf-16 (0)			1.57	0.1893
daf-2(e1370):daf-16 (0) vs daf-2(e1370);daf-16(+)			0.61	0.0064
Biol rep 2	WT	daf-2 (e1370);daf-16(+)	daf-16(0)	daf-2 (e1370);daf-16 (0)
n=	80	24	84	30
mean	114	567.7	145.7	234.7
SEM	11.84	97.3	18.5	35.34
2-way ANOVA				P-value
interaction of terms (Worm Genotype: N2, daf-2 Vs daf-16(+), daf-16(0))				<0.0001
Tukey's multiple comparisons			Fold Change	Adjusted P Value
daf-16 (0) vs WT			1.28	0.7742
daf-2(e1370);daf-16(+) vs WT			4.98	<0.0001
daf-2(e1370);daf-16 (0) vs. WT			2.06	0.0412
daf-2(e1370);daf-16(+) vs daf-16 (0)			3.9	<0.0001
daf-2(e1370);daf-16 (0) vs daf-16 (0)			1.61	0.1997
daf-2(e1370):daf-16 (0) vs daf-2(e1370);daf-16(+)			0.41	<0.0001
Combined	WT	daf-2 (e1370);daf-16(+)	daf-16(0)	daf-2 (e1370);daf-16 (0)
n=	101	43	108	50
mean	117.3	491.8	147.3	237.2
SEM	10.44	57.45	15.67	26.06
2-way ANOVA				P-value
interaction of terms (Worm Genotype: N2, daf-2 Vs daf-16(+), daf-16(0))				<0.0001
						analysis performed on log transformed data
Tukey's multiple comparisons			Fold Change	Adjusted P Value		Tukey's multiple comparisons test				Adj. P Value
daf-16 (0) vs WT			1.26	0.6899		daf-16 (0) vs WT				0.3067
daf-2(e1370);daf-16(+) vs WT			4.19	<0.0001		daf-2(e1370);daf-16(+) vs WT				<0.0001
daf-2(e1370);daf-16 (0) vs. WT			2.02	0.0028		daf-2(e1370);daf-16 (0) vs. WT				<0.0001
daf-2(e1370);daf-16(+) vs daf-16 (0)			3.34	<0.0001		daf-2(e1370);daf-16(+) vs daf-16 (0)				<0.0001
daf-2(e1370);daf-16 (0) vs daf-16 (0)			1.61	0.0399		daf-2(e1370);daf-16 (0) vs daf-16 (0)				0.0001
daf-2(e1370):daf-16 (0) vs daf-2(e1370);daf-16(+)			0.48	<0.0001		daf-2(e1370):daf-16 (0) vs daf-2(e1370);daf-16(+)				<0.0001
Figure 2E
Biol rep 1	WT	daf-16(0)	glp-1 (e2141), daf-16(+)	glp-1 (e2141);daf-16 (0)
n=	28	24	28	30
mean	158.9	94.09	303.1	134.8
SEM	42.62	13.8	22.9	13.53
2-way ANOVA				P-value
interaction of terms (Worm Genotype: N2, glp-1 Vs daf-16(+), daf-16(0))				0.0535
Tukey's multiple comparisons			Fold Change	Adjusted P Value
daf-16(0) vs WT			0.59	0.3387
glp-1(e2141) vs WT			1.91	0.001
glp-1(e2141);daf-16(0) vs WT			0.85	0.9112
glp-1(e2141) vs daf-16(0)			3.22	<0.0001
glp-1(e2141);daf-16(0) vs daf-16(0)			1.43	0.7068
glp-1(e2141);daf-16(0) vs glp-1(e2141)			0.44	<0.0001
Biol rep 2	WT	daf-16(0)	glp-1 (e2141), daf-16(+)	glp-1 (e2141);daf-16 (0)
n=	34	34	36	36
mean	83.97	124.1	393	244.4
SEM	8.585	16.03	42.88	21.01
2-way ANOVA				P-value
interaction of terms (Worm Genotype: N2, glp-1 Vs daf-16(+), daf-16(0))				0.0004
Tukey's multiple comparisons			Fold Change	Adjusted P Value
daf-16(0) vs WT			1.48	0.7074
glp-1(e2141) vs WT			4.68	<0.0001
glp-1(e2141);daf-16(0) vs WT			2.91	0.0002
glp-1(e2141) vs daf-16(0)			3.17	<0.0001
glp-1(e2141);daf-16(0) vs daf-16(0)			1.97	0.0076
glp-1(e2141);daf-16(0) vs glp-1(e2141)			0.62	0.0004
Biol rep 3	WT	daf-16(0)	glp-1 (e2141), daf-16(+)	glp-1 (e2141);daf-16 (0)
n=	38	30	38	40
mean	108.6	128.5	582.4	210.1
SEM	13.91	15.28	44.05	21.18
2-way ANOVA				P-value
interaction of terms (Worm Genotype: N2, glp-1 Vs daf-16(+), daf-16(0))				<0.0001
Tukey's multiple comparisons			Fold Change	Adjusted P Value
daf-16(0) vs WT			1.18	0.9606
glp-1(e2141) vs WT			5.36	<0.0001
glp-1(e2141);daf-16(0) vs WT			1.93	0.0381
glp-1(e2141) vs daf-16(0)			4.53	<0.0001
glp-1(e2141);daf-16(0) vs daf-16(0)			1.63	0.1791
glp-1(e2141);daf-16(0) vs glp-1(e2141)			0.36	<0.0001
Combined	WT	daf-16(0)	glp-1 (e2141), daf-16(+)	glp-1 (e2141);daf-16 (0)
n=	100	88	102	106
mean	114.3	117.4	438.9	200.5
SEM	13.54	8.962	25.72	12.06
2-way ANOVA				P-value
interaction of terms (Worm Genotype: N2, glp-1 Vs daf-16(+), daf-16(0))				<0.0001
Tukey's multiple comparisons			Fold Change	Adjusted P Value		analysis performed on log transformed data
daf-16(0) vs WT			1.03	0.9992		daf-16(0) vs WT			0.6555
glp-1(e2141) vs WT			3.84	<0.0001		glp-1(e2141) vs WT			<0.0001
glp-1(e2141);daf-16(0) vs WT			1.75	0.0013		glp-1(e2141);daf-16(0) vs WT			<0.0001
glp-1(e2141) vs daf-16(0)			3.74	<0.0001		glp-1(e2141) vs daf-16(0)			<0.0001
glp-1(e2141);daf-16(0) vs daf-16(0)			1.71	0.0034		glp-1(e2141);daf-16(0) vs daf-16(0)			<0.0001
glp-1(e2141);daf-16(0) vs glp-1(e2141)			0.46	<0.0001		glp-1(e2141);daf-16(0) vs glp-1(e2141)			<0.0001
Figure 2F
Biol rep 1	WT	glp-1(e2141)
n=	16	16
mean	65.53	287.6
SEM	12.11	54.75
2-tailed unpaired t-test		0.0004
Fold Change		4.39
Biol rep 2	WT	glp-1(e2141)
n=	17	14
mean	80.38	289.5
SEM	32.22	41.02
2-tailed unpaired t-test		0.0003
Fold Change		3.6
biol rep 3	WT	glp-1(e2141)
n=	22	21
mean	90.16	414.8
SEM	22.21	54.84
2-tailed unpaired t-test		<0.0001
Fold Change		4.6
Combined	WT	glp-1(e2141)
n=	55	51
mean	79.97	340.5
SEM	13.62	31.22
2-tailed unpaired t-test		<0.0001
Fold Change		4.26
Figure S2A
biol rep 1	N2	daf-2 (e1370)	daf-16(mgDf50)	daf-2;daf-16
n=	12	12	12	12
mean	774.6	591.9	527.2	700
SEM	108.7	55.77	65.12	60.18
2-way ANOVA				P-value
interaction of terms (Worm Genotype: N2, daf-2 Vs daf-16(+), daf-16(0))				0.0231
Tukey's multiple comparisons test			Fold Change	adj. P-value
daf-16 (0) vs WT			0.68	0.1094
daf-2(e1370);daf-16(+) vs WT			0.76	0.3303
daf-2(e1370);daf-16 (0) vs. WT			0.9	0.897
daf-2(e1370);daf-16(+) vs daf-16 (0)			1.12	0.9294
daf-2(e1370);daf-16 (0) vs daf-16 (0)			1.33	0.3786
daf-2(e1370):daf-16 (0) vs daf-2(e1370);daf-16(+)			1.18	0.7431
biol rep 2	N2	daf-2 (e1370)	daf-16(mgDf50)	daf-2;daf-16
n=	16	18	14	14
mean	741.8	630.3	656.9	547
SEM	73.58	54.1	55.14	82.28
2-way ANOVA				P-value
interaction of terms (Worm Genotype: N2, daf-2 Vs daf-16(+), daf-16(0))				0.9911
Tukey's multiple comparisons test			Fold Change	adj. P-value
daf-16 (0) vs WT			0.88	0.8126
daf-2(e1370);daf-16(+) vs WT			0.85	0.6055
daf-2(e1370);daf-16 (0) vs. WT			0.74	0.1883
daf-2(e1370);daf-16(+) vs daf-16 (0)			0.96	0.9919
daf-2(e1370);daf-16 (0) vs daf-16 (0)			0.83	0.6847
daf-2(e1370):daf-16 (0) vs daf-2(e1370);daf-16(+)			0.87	0.8086
Combined	N2	daf-2 (e1370)	daf-16(mgDf50)	daf-2;daf-16
n=	28	30	26	26
mean	755.8	615	597	617.6
SEM	61.57	38.9	43.36	53.51
2-way ANOVA				P-value
interaction of terms (Worm Genotype: N2, daf-2 Vs daf-16(+), daf-16(0))				0.1096
Tukey's multiple comparisons			Fold Change	adj. P-value
daf-16 (0) vs WT			0.79	0.1226
daf-2(e1370);daf-16(+) vs WT			0.81	0.1774
daf-2(e1370);daf-16 (0) vs. WT			0.82	0.2184
daf-2(e1370);daf-16(+) vs daf-16 (0)			1.03	0.9941
daf-2(e1370);daf-16 (0) vs daf-16 (0)			1.03	0.992
daf-2(e1370):daf-16 (0) vs daf-2(e1370);daf-16(+)			1	>0.9999
Figure S2B
Biol rep 1	N2 day1	daf-16 day1	N2 day6	daf-16 day6	N2 day10	daf-16 day10	N2 day13	daf-16 day13
n=	17	16	18	17	18	15	17	16
mean	662.1	555.7	449	449	118	113.4	95.99	76.91
SEM	74.9	80.38	80.02	88.28	20.33	20.31	12.3	12.04
2-tailed unpaired t-test		0.3396		0.9999		0.8751		0.2769
vs N2 control
Fold Change		0.84		1		0.96		0.8
Biol rep 2	N2 day1	daf-16 day1	N2 day6	daf-16 day6	N2 day10	daf-16 day10	N2 day13	daf-16 day13
n=	21	17	20	24	32	37	38	22
mean	530.3	635.1	460.3	627.1	130.8	121.6	134	165.2
SEM	51.3	76.85	62.51	87.79	17.61	17.59	18.13	38.56
2-tailed unpaired t-test		0.2495		0.1436		0.7158		0.4114
vs N2 control
Fold Change		1.2		1.36		0.93		1.23
Combined	N2 day1	daf-16 day1	N2 day6	daf-16 day6	N2 day10	daf-16 day10	N2 day13	daf-16 day13
n=	38	32	38	41	50	52	55	38
mean	589.3	609.1	454.9	553.2	126.2	119.2	122.2	128
SEM	44.58	55.39	49.5	63.87	13.34	13.72	13.24	23.76
2-tailed unpaired t-test		0.7784		0.2326		0.7188		0.8203
vs N2 control
Fold Change		1.03		1.22		0.94		1.05
Figure S2C
biol rep 1	N2	glp1 (0)	daf-16(mgDf50)	glp-1(0);daf-16
n=	16	18	18	20
mean	962.9	663.4	729	481.1
SEM	90.32	41.06	74.74	43.16
2-way ANOVA				P-value
interaction of terms (Worm Genotype: N2, glp-1 Vs daf-16(+), daf-16(0))				0.6853
Tukey's multiple comparisons test			Adj. P Value	fold-change
daf-16(0) vs WT			0.0629	0.76
glp-1(e2141) vs WT			0.0095	0.69
glp-1(e2141);daf-16(0) vs WT			<0.0001	0.5
glp-1(e2141) vs daf-16(0)			0.8834	0.91
glp-1(e2141);daf-16(0) vs daf-16(0)			0.0293	0.66
glp-1(e2141);daf-16(0) vs glp-1(e2141)			0.166	0.72
biol rep 2	N2	glp1 (0)	daf-16(mgDf50)	glp-1(0);daf-16
n=	62	66	65	69
mean	799.7	528.4	684	502.3
SEM	57.34	32.44	42.47	27.73
2-way ANOVA				P-value
interaction of terms (Worm Genotype: N2, glp-1 Vs daf-16(+), daf-16(0))				0.2728
Tukey's multiple comparisons test			Adj. P Value	fold-change
daf-16(0) vs WT			0.1996	0.85
glp-1(e2141) vs WT			<0.0001	0.66
glp-1(e2141);daf-16(0) vs WT			<0.0001	0.63
glp-1(e2141) vs daf-16(0)			0.0369	0.77
glp-1(e2141);daf-16(0) vs daf-16(0)			0.0087	0.73
glp-1(e2141);daf-16(0) vs glp-1(e2141)			0.9678	0.95
Combined	N2	glp1 (0)	daf-16(mgDf50)	glp-1(0);daf-16
n=	78	84	83	89
mean	833.2	557.3	693.7	497.6
SEM	49.53	27.54	36.85	23.49
2-way ANOVA				P-value
interaction of terms (Worm Genotype: N2, glp-1 Vs daf-16(+), daf-16(0))				0.2553
Tukey's multiple comparisons test			Adj. P Value	fold-change
daf-16(0) vs WT			0.0299	0.83
glp-1(e2141) vs WT			<0.0001	0.67
glp-1(e2141);daf-16(0) vs WT			<0.0001	0.6
glp-1(e2141) vs daf-16(0)			0.0307	0.8
glp-1(e2141);daf-16(0) vs daf-16(0)			0.0004	0.72
glp-1(e2141);daf-16(0) vs glp-1(e2141)			0.6071	0.89

## Sheet: Figure 3 and S3 S4
Figure 3B	Note: N2 data at Day 1 in biol rep 1 and 2 are shared with Figure S2A
Biol rep 1	N2 day1	phm-2 day1	eat-2 day1	N2 day4	phm-2 day4	eat-2 day4	N2 day 8	phm-2 day 8	eat-2 day8	N2 day 12	phm-2 day 12	eat-2 day 12	N2 day 15	phm-2 day 15	eat-2 day15	N2 day 18	phm-2 day 18	eat-2 day 18	phm-2 day21	eat-2 day21	phm-2 day23	eat-2 day23
n=	12	14	15	14	15	15	17	18	19	17	17	20	20	18	17	21	21	16	16	18	17	19
mean	774.6	224.8	391.8	666.2	380.4	484.3	366.6	294.3	187	118.2	586.9	130.6	88.73	367.8	49.12	59.72	264.2	46.52	221.7	60.2	225.6	91.86
SEM	108.7	31.46	18.95	136.5	46.15	82.62	115.5	43.33	54.04	19.02	92.05	29.33	27.19	107.9	5.818	8.971	36.02	8.144	56.93	14.25	41.47	16.92
2-tailed unpaired t-test
			P value	Fold Change
N2 day 18 vs N2 day 1			<0.0001	0.077
eat-2 day 23 vs eat-2 day 1			<0.0001	0.41
phm-2 day 23 vs phm-2 day 1			0.9878	1
phm-2 day12 vs N2 day 12			<0.0001	4.96
eat-2 day12 vs N2 day 12			0.735	1.1
phm-2 day23 vs N2 day18			0.0001	3.78
eat-2 day23 vs N2 day18			0.0928	1.54
Biol rep 2	N2 day1	phm-2 day1	eat-2 day1	N2 day4	phm-2 day4	eat-2 day4	N2 day 8	phm-2 day 8	eat-2 day8	N2 day 12	phm-2 day 12	eat-2 day 12	N2 day 15	phm-2 day 15	eat-2 day15	N2 day 18	phm-2 day 18	eat-2 day 18	phm-2 day21	eat-2 day21	phm-2 day23	eat-2 day23
n=	16	18	15	18	18	20	19	19	16	19	21	23	24	20	22	37	21	24	23	20	14	19
mean	741.8	216.8	402	450.4	364.4	394.9	252.1	320.7	265.4	167.2	724.5	280	69.45	350.8	56.38	81.73	384	40.26	235	67.58	319.3	81.02
SEM	73.58	24.55	26.49	68.55	41.44	42.13	46.27	62.77	92.65	36.9	90.39	86.05	15.43	60.92	8.777	8.705	42.81	4.246	43.89	12.13	103.9	16.51
2-tailed unpaired t-test
			P value	Fold Change
N2 day 18 vs N2 day 1			<0.0001	0.11
eat-2 day 23 vs eat-2 day 1			<0.0001	0.2
phm-2 day 23 vs phm-2 day 1			0.2913	1.47
phm-2 day12 vs N2 day 12			<0.0001	4.33
eat-2 day12 vs N2 day 12			0.2689	1.67
phm-2 day23 vs N2 day18			0.0006	3.91
eat-2 day23 vs N2 day18			0.967	0.99
Biol rep 3	N2 day1	phm-2 day1	eat-2 day1	N2 day4	phm-2 day4	eat-2 day4	N2 day 8	phm-2 day 8	eat-2 day8	N2 day 12	phm-2 day 12	eat-2 day 12	N2 day 15	phm-2 day 15	eat-2 day15	N2 day 18	phm-2 day 18	eat-2 day 18	phm-2 day21	eat-2 day21	phm-2 day23	eat-2 day23
n=	30	30	30	43	22	37	54	51	17	21	40	29	21	35	23	40	20	49	69	18	13	18
mean	427.6	409.4	547.3	656.9	299.2	453.3	247.4	235.8	255.6	199.4	456.6	111.6	52.39	296.6	55.46	26.93	363.7	48.31	209	52.58	259.8	95.95
SEM	41.56	31.91	57.27	64.97	24.09	46.82	29.68	31.74	86.48	44.17	56.19	39.71	8.973	41	8.831	2.439	46.74	5.113	21.4	9.768	68.45	29.12
2-tailed unpaired t-test
			P value	Fold Change
N2 day 18 vs N2 day 1			<0.0001	0.063
eat-2 day 23 vs eat-2 day 1			<0.0001	0.17
phm-2 day 23 vs phm-2 day 1			0.0286	0.63
phm-2 day12 vs N2 day 12			0.0033	2.29
eat-2 day12 vs N2 day 12			0.1493	0.56
phm-2 day23 vs N2 day18			<0.0001	9.65
eat-2 day23 vs N2 day18			0.0009	3.56
Combined	N2 day1	phm-2 day1	eat-2 day1	N2 day4	phm-2 day4	eat-2 day4	N2 day 8	phm-2 day 8	eat-2 day8	N2 day 12	phm-2 day 12	eat-2 day 12	N2 day 15	phm-2 day 15	eat-2 day15	N2 day 18	phm-2 day 18	eat-2 day 18	phm-2 day21	eat-2 day21	phm-2 day23	eat-2 day23
n=	58	62	60	75	55	72	90	88	52	57	78	72	65	73	62	98	62	89	108	56	44	56
mean	586.1	311.8	472.1	609.1	342.7	443.6	270.9	266.1	233.6	164.4	557.1	170.7	69.87	329	54.05	54.65	336.9	45.82	216.4	60.39	265.5	89.5
SEM	42.35	21.84	31.07	48.49	21.02	31.6	29.72	24.53	44.1	21.28	44.08	33.57	10.51	36.62	4.736	4.615	24.75	3.36	18.4	6.965	41.33	12.12
2-tailed unpaired t-test
			P value	Fold Change
N2 day 18 vs N2 day 1			<0.0001	0.093
eat-2 day 23 vs eat-2 day 1			<0.0001	0.189
phm-2 day 23 vs phm-2 day 1			0.2887	0.85
phm-2 day12 vs N2 day 12			<0.0001	3.39
eat-2 day12 vs N2 day 12			0.8831	1.04
phm-2 day23 vs N2 day18			<0.0001	4.86
eat-2 day23 vs N2 day18			0.0019	1.64
1-way ANOVA Dunnett's multiple comparisons test (all vs N2 at day 18)
			adj. P value
N2 day18 vs. phm-2 day23			<0.0001
N2 day18 vs. eat-2 day23			0.9952
1-way ANOVA Tukey's multiple comparisons test (all vs all)
			adj. P value
N2 day18 vs. phm-2 day23			0.0002
N2 day18 vs. eat-2 day23			>0.9999
Figure 3D
biol rep 1	OP50	OP50 Metf	OP50-MR	OP50-MR metf
n=	23	14	10	10
mean	92.71	406.4	96.78	111.2
SEM	9.984	48.52	7.69	8.755
2-way ANOVA								P-value
interaction of terms (Worm Genotype: Bacteria: OP50 vs OP50-MR and Drug: 0 and 50mM metf)								<0.0001
Tukey's multiple comparisons test
			adj. P value	Fold Change
OP50-MR vs OP50			0.9995	1.04
Metf:OP50 vs OP50			<0.0001	4.38
Metf:OP50-MR vs OP50			0.9569	1.2
Metf:OP50 vs OP50-MR			<0.0001	4.2
Metf:OP50-MR vs OP50-MR			0.9868	1.15
Metf:OP50-MR vs Metf:OP50			<0.0001	0.27
biol rep 2	OP50	OP50 Metf	OP50-MR	OP50-MR metf
n=	20	20	20	20
mean	90.22	726	92.98	99.06
SEM	18.5	93.01	12.73	22.19
2-way ANOVA								P-value
interaction of terms (Worm Genotype: Bacteria: OP50 vs OP50-MR and Drug: 0 and 50mM metf)								<0.0001
Tukey's multiple comparisons test
			adj. P value	Fold Change
OP50-MR vs OP50			>0.9999	1.03
Metf:OP50 vs OP50			<0.0001	8.05
Metf:OP50-MR vs OP50			0.9993	1.1
Metf:OP50 vs OP50-MR			<0.0001	7.81
Metf:OP50-MR vs OP50-MR			0.9998	1.06
Metf:OP50-MR vs Metf:OP50			<0.0001	1.14
biol rep 3	OP50	OP50 Metf	OP50-MR	OP50-MR metf
n=	25	22	34	30
mean	69.12	516.8	114.4	64.57
SEM	12.78	49.28	18.83	9.172
2-way ANOVA								P-value
interaction of terms (Worm Genotype: Bacteria: OP50 vs OP50-MR and Drug: 0 and 50mM metf)								<0.0001
Tukey's multiple comparisons test
			adj. P value	Fold Change
OP50-MR vs OP50			0.5219	1.65
Metf:OP50 vs OP50			<0.0001	7.48
Metf:OP50-MR vs OP50			0.9991	0.93
Metf:OP50 vs OP50-MR			<0.0001	4.52
Metf:OP50-MR vs OP50-MR			0.3924	0.56
Metf:OP50-MR vs Metf:OP50			<0.0001	0.12
Combined	OP50	OP50 Metf	OP50-MR	OP50-MR metf
n=	68	56	64	60
mean	83.3	563.9	105	83.84
SEM	7.93	43.24	10.81	9.057
2-way ANOVA								P-value
interaction of terms (Worm Genotype: Bacteria: OP50 vs OP50-MR and Drug: 0 and 50mM metf)								<0.0001
Tukey's multiple comparisons test
			adj. P value	Fold Change
OP50-MR vs OP50			0.8788	1.26
Metf:OP50 vs OP50			<0.0001	6.77
Metf:OP50-MR vs OP50			>0.9999	1.01
Metf:OP50 vs OP50-MR			<0.0001	5.37
Metf:OP50-MR vs OP50-MR			0.8955	0.8
Metf:OP50-MR vs Metf:OP50			<0.0001	0.15
Figure 3E
	day 1		day 4		day 7		day 10		day 15		day 18		day 21		day 24
biol rep 1	control	Metf	control	Metf	control	Metf	control	Metf	control	Metf	control	Metf	control	Metf	Metf
n=	10	11	8	9	11	10	11	9	8	11	8	11	8	8	9
mean	1021	700.8	958.6	820.5	483.4	850.5	187.6	926.8	37.31	905.9	64.89	733.9	18.91	510.3	627.5
SEM	134.7	67.33	204	106.6	107.6	80.32	69.41	153.8	13.2	152.4	23.1	85.45	3.07	82.56	154.8
2-tailed unpaired t-test
			P value	Fold Change
Metf OP50 day10 vs OP50 day 10			0.0002	4.94
Metf OP50 day24 vs OP50 day 18			0.0041	9.67
	day 1		day 4		day 7		day 10		day 15		day 18		day 21		day 24
biol rep 2	control	Metf	control	Metf	control	Metf	control	Metf	control	Metf	control	Metf	control	Metf	Metf
n=	37	35	39	36	47	37	34	38	35	22	37	25	10	12	39
mean	1208	722.6	917.5	827.3	304.3	862.2	139.7	801.2	59.66	688.7	53.36	900.5	12.82	425.4	232.7
SEM	59.05	34.76	54.05	56.24	24.43	59.34	27.24	67.07	6.714	91.7	7.828	75.26	3.16	87.41	37.65
2-tailed unpaired t-test
			P value	Fold Change
Metf OP50 day10 vs OP50 day 10			<0.0001	5.73
Metf OP50 day24 vs OP50 day 18			<0.0001	4.36
	day 1		day 4		day 7		day 10		day 15		day 18		day 21		day 24
Combined	control	Metf	control	Metf	control	Metf	control	Metf	control	Metf	control	Metf	control	Metf	Metf
n=	47	46	47	45	58	47	43	47	43	33	45	36	18	20	48
mean	1168	717.4	924.5	825.9	338.3	859.7	144.4	825.2	55.5	761.1	55.41	849.6	15.53	459.3	306.8
SEM	55.05	30.61	55.54	49.25	29.36	49.38	26.25	61.36	6.075	80.15	7.534	59.19	2.28	61.24	46.92
2-tailed unpaired t-test
			P value	Fold Change
Metf OP50 day10 vs OP50 day 10			<0.0001	5.71
Metf OP50 day24 vs OP50 day 18			<0.0001	5.54
1-way ANOVA Dunnett's multiple comparisons test (all vs N2 day 18 control)
			adj. P value
N2 day18 vs. N2 Metf day24			0.0009
1-way ANOVA Tukey's multiple comparisons test (all vs all)
			adj. P value
N2 day18 vs. N2 Metf day24			0.0058
Figure S3H
Biol Rep 1	control day18	BD day 35
n=	21	23
mean	59.72	71.08
SEM	8.971	18.25
2-tailed unpaired t-test
		P value	Fold Change
BD day 35 vs control day 18		0.5906	1.19
Biol Rep 2	control day18	BD day 35
n=	37	35
mean	81.73	59.16
SEM	8.705	8.508
2-tailed unpaired t-test
		P value	Fold Change
BD day 35 vs control day 18		0.0684	0.72
Combined	N2 day18	BD day 35
n=	58	58
mean	73.76	63.89
SEM	6.536	8.811
2-tailed unpaired t-test		P value	Fold Change
BD day 35 vs control day 18		0.37	0.87
Figure S4B
biol rep 1	ctrl day 14	Metf day 14	Metf at day 6 on day 14
n=	22	23	36
mean	121.9	651.5	367.8
SEM	29.08	111.9	36.42
2-tailed unpaired t-test			P-value	Fold Change
Metf day 14 vs ctrl day 14			<0.0001	5.34
Metf at day 6 on day 14 vs ctrl day 14			<0.0001	3.02
Metf at day 6 on day 14 vs Metf day 14			0.0063	0.56
1-way Anova Tukey's multiple comparisons test				adj. P value
Metf day 14 vs ctrl day 14				<0.0001
Metf at day 6 on day 14 vs ctrl day 14				0.019
Metf at day 6 on day 14 vs Metf day 14				0.005
Figure S4D
Biol Rep 1	N2 ctrl	N2 metf	daf-16(0) ctrl	daf-16(0) metf
n=	28	28	29	28
mean	141.2	498.6	110.1	304.9
SEM	14.96	47.41	13.72	35.33
2-way ANOVA								P-value
interaction of terms (Worm Genotype: host Genotype (WT and daf-16 and Drug: 0 and 50mM metf)								0.0101
Tukey's multiple comparisons test			adj. P value	Fold Change
ctrl:daf-16(0) vs ctrl:N2			0.892	0.78
Metf:N2 vs ctrl:N2			<0.0001	3.53
Metf:daf-16(0) vs ctrl:N2			0.0018	2.16
Metf:N2 vs ctrl:daf-16(0)			<0.0001	4.53
Metf:daf-16(0) vs ctrl:daf-16(0)			0.0001	2.77
Metf:daf-16(0) vs Metf:N2			0.0002	0.61
Biol Rep 2	N2 ctrl	N2 metf	daf-16(0) ctrl	daf-16(0) metf
n=	36	34	34	36
mean	100.3	661.1	106.4	726.8
SEM	10.59	63.69	7.791	67.15
2-way ANOVA								P-value
interaction of terms (Worm Genotype: host Genotype (WT and daf-16 and Drug: 0 and 50mM metf)								0.5266
Tukey's multiple comparisons test			adj. P value	Fold Change
ctrl:daf-16(0) vs ctrl:N2			0.9997	1.06
Metf:N2 vs ctrl:N2			<0.0001	6.59
Metf:daf-16(0) vs ctrl:N2			<0.0001	7.24
Metf:N2 vs ctrl:daf-16(0)			<0.0001	6.21
Metf:daf-16(0) vs ctrl:daf-16(0)			<0.0001	6.83
Metf:daf-16(0) vs Metf:N2			0.7548	1.1
Biol Rep 3	N2 ctrl	N2 metf	daf-16(0) ctrl	daf-16(0) metf
n=	38	28	38	30
mean	158.2	676.3	122.1	835.4
SEM	20.05	58.22	19.92	63.91
2-way ANOVA								P-value
interaction of terms (Worm Genotype: host Genotype (WT and daf-16 and Drug: 0 and 50mM metf)								0.0192
Tukey's multiple comparisons test			adj. P value	Fold Change
ctrl:daf-16(0) vs ctrl:N2			0.9089	0.77
Metf:N2 vs ctrl:N2			<0.0001	4.27
Metf:daf-16(0) vs ctrl:N2			<0.0001	5.28
Metf:N2 vs ctrl:daf-16(0)			<0.0001	5.54
Metf:daf-16(0) vs ctrl:daf-16(0)			<0.0001	6.84
Metf:daf-16(0) vs Metf:N2			0.055	1.23
Combined	N2 ctrl	N2 metf	daf-16(0) ctrl	daf-16(0) metf
n=	102	90	101	94
mean	133.1	615.3	113.4	635.8
SEM	9.555	34.2	8.807	41.06
2-way ANOVA								P-value
interaction of terms (Worm Genotype: host Genotype (WT and daf-16 and Drug: 0 and 50mM metf)								0.4473
Tukey's multiple comparisons test			adj. P value	Fold Change
ctrl:daf-16(0) vs ctrl:N2			0.9488	0.85
Metf:N2 vs ctrl:N2			<0.0001	4.82
Metf:daf-16(0) vs ctrl:N2			<0.0001	4.78
Metf:N2 vs ctrl:daf-16(0)			<0.0001	5.43
Metf:daf-16(0) vs ctrl:daf-16(0)			<0.0001	5.61
Metf:daf-16(0) vs Metf:N2			0.9505	1.03

## Sheet: Figure 4 and S6
Figure 4B
Biol Rep 1	N2 day1	N2 UV day1	N2 day4	UV day4	HK day4	N2 day10	UV day10	HK day10	N2 day15	UV day15	HK day15	N2 day18	UV day18	HK day18	UV day21	HK day21	UV day24	HK day24	UV day28
n=	43	35	12	16	18	37	23	41	31	31	32	33	35	39	19	37	24	34	30
Mean	925.9	1051	1031	982.2	689	183.3	924.8	180.7	85.34	484.9	125.8	68.66	446.1	109.4	423.2	59.03	305.1	80.8	267.2
SEM	61.94	85.93	147	129.1	76.94	40.01	103	29.19	13.33	62.33	24.39	7.903	57.53	11.75	68.69	6.894	53.28	8.625	44.15
2-tailed unpaired t-test
			P value	Fold Change
UV day 10 vs N2 day 10			<0.0001	5.04
HK day 10 vs N2 day 10			0.9576	0.99
UV day 28 vs N2 day 18			<0.0001	3.89
HK day 24 vs N2 day 18			0.304	1.18
Biol Rep 2	N2 day1	N2 UV day1	N2 day4	UV day4	HK day4	N2 day10	UV day10	HK day10	N2 day15	UV day15	HK day15	N2 day18	UV day18	HK day18	UV day21	HK day21	UV day24	HK day24	UV day28
n=	15	18	14	12	16	24	23	21	21	21	24	20	21	19	19	21	20	26	26
Mean	854.7	1045	897.3	656.4	654.4	218.3	731.4	147.4	111.4	468.6	106.1	69.99	583.5	115.6	420.9	52.27	562.8	61.77	239
SEM	104.3	117.4	131.6	141	69.46	45.51	97.92	23.05	15.91	47.89	17.48	10.34	61.75	16.36	109.1	6.743	110.9	9.532	62.93
2-tailed unpaired t-test
			P value	Fold Change
UV day 10 vs N2 day 10			<0.0001	3.35
HK day 10 vs N2 day 10			0.1902	0.67
UV day 28 vs N2 day 18			0.0244	3.41
HK day 24 vs N2 day 18			0.5644	0.88
Combined	N2 day1	N2 UV day1	N2 day4	UV day4	HK day4	N2 day10	UV day10	HK day10	N2 day15	UV day15	HK day15	N2 day18	UV day18	HK day18	UV day21	HK day21	UV day24	HK day24	UV day28
n=	58	53	26	28	34	61	46	62	52	52	56	53	56	58	38	58	44	60	56
Mean	907.5	1049	959.1	842.6	672.7	197.1	828.1	169.4	95.86	478.3	117.3	69.16	497.6	111.4	422.1	56.58	422.3	72.55	254.1
SEM	52.95	68.69	97.04	98.62	51.53	30	71.71	20.8	10.28	41.55	15.75	6.219	43.35	9.473	63.57	5.011	60.66	6.463	37.28
2-tailed unpaired t-test
			P value	Fold Change
UV day 10 vs N2 day 10			<0.0001	4.2
HK day 10 vs N2 day 10			0.4488	0.86
UV day 28 vs N2 day 18			<0.0001	3.67
HK day 24 vs N2 day 18			0.7078	1.05
One-way Anova Dunnett's multiple comparisons test (all vs N2 day 18)
		adj. P value
N2 day18 vs. HK day24		>0.9999
N2 day18 vs. UV day28		0.0183
One-way Anova Tukey's multiple comparisons test (all vs all)
		adj. P value
N2 day18 vs. HK day24		>0.9999
N2 day18 vs. UV day28		0.1215
Figure 4D
Biol rep 1	OP50	OP50 TMP	TmpR	TmpR TMP
n=	16	20	18	18
Mean	92.44	431.5	148.6	49.07
SEM	18.5	32.73	46.61	3.57
2-way ANOVA								P-value
interaction of terms (Worm Genotype: Bacteria: OP50 vs OP50-TmpR and Drug: 0 and 3ug/ml TMP)								<0.0001
Tukey's multiple comparisons test				adj. P Value	Fold Change
OP50-tmp-R vs OP50				0.5964	1.61
TMP:OP50 vs OP50				<0.0001	4.67
TMP:OP50-tmp-R vs OP50				0.7684	0.53
TMP:OP50 vs OP50-tmp-R				<0.0001	2.9
TMP:OP50-tmp-R vs OP50-tmp-R				0.1111	0.33
TMP:OP50-tmp-R vs TMP:OP50				<0.0001	0.11
Biol rep 2	OP50	OP50 TMP	TmpR	TmpR TMP
n=	32	29	29	25
Mean	123.8	528.8	64.59	77.91
SEM	12.5	56.13	5.657	10.63
2-way ANOVA								P-value
interaction of terms (Worm Genotype: Bacteria: OP50 vs OP50-TmpR and Drug: 0 and 3ug/ml TMP)								<0.0001
Tukey's multiple comparisons test				adj. P Value	Fold Change
OP50-tmp-R vs OP50				0.4697	0.52
TMP:OP50 vs OP50				<0.0001	4.27
TMP:OP50-tmp-R vs OP50				0.7016	0.63
TMP:OP50 vs OP50-tmp-R				<0.0001	8.19
TMP:OP50-tmp-R vs OP50-tmp-R				0.9899	1.21
TMP:OP50-tmp-R vs TMP:OP50				<0.0001	0.15
Biol rep 3	OP50	OP50 TMP	TmpR	TmpR TMP
n=	30	37	31	27
Mean	83.16	536	63.73	59.76
SEM	11.95	50.71	5.376	8.292
2-way ANOVA								P-value
interaction of terms (Worm Genotype: Bacteria: OP50 vs OP50-TmpR and Drug: 0 and 3ug/ml TMP)								<0.0001
Tukey's multiple comparisons test				adj. P Value	Fold Change
OP50-tmp-R vs OP50				0.9717	0.77
TMP:OP50 vs OP50				<0.0001	6.44
TMP:OP50-tmp-R vs OP50				0.9567	0.72
TMP:OP50 vs OP50-tmp-R				<0.0001	8.41
TMP:OP50-tmp-R vs OP50-tmp-R				0.9998	0.94
TMP:OP50-tmp-R vs TMP:OP50				<0.0001	0.11
Combined	OP50	OP50 TMP	TmpR	TmpR TMP
n=	78	86	78	70
Mean	101.7	509.3	83.63	63.49
SEM	8.044	29.93	11.66	5.175
2-way ANOVA								P-value
interaction of terms (Worm Genotype: Bacteria: OP50 vs OP50-TmpR and Drug: 0 and 3ug/ml TMP)								<0.0001
Tukey's multiple comparisons test				adj. P Value	Fold Change
OP50-tmp-R vs OP50				0.8943	0.82
TMP:OP50 vs OP50				<0.0001	5.01
TMP:OP50-tmp-R vs OP50				0.468	0.62
TMP:OP50 vs OP50-tmp-R				<0.0001	6.09
TMP:OP50-tmp-R vs OP50-tmp-R				0.8704	0.76
TMP:OP50-tmp-R vs TMP:OP50				<0.0001	0.12
Figure 4E
biol rep 1	OP50 D18	OP50 TMP D33
n=	22	19
Mean	115.8	363.6
SEM	24.48	52.48
2-tailed unpaired t-test		<0.0001
Fold Change		3.14
biol rep 2	OP50 D18	OP50 TMP D33
n=	34	31
Mean	126	375.4
SEM	19.93	33.91
2-tailed unpaired t-test		<0.0001
Fold Change		2.98
Combined	OP50 D18	OP50 TMP D33
n=	56	50
Mean	122	370.9
SEM	15.33	28.66
2-tailed unpaired t-test		<0.0001
Fold Change		3.04
Figure 4G
biol rep 1	OP50	OP50 DgltA	OP50 DsucA
n=	30	30	30
Mean	28.73	163.1	214.4
SEM	3.138	21.64	24.05
2-tailed unpaired t-test		<0.0001	<0.0001
Fold Change		5.68	7.46
biol rep 2	OP50	OP50 DgltA	OP50 DsucA
n=	33	31	28
Mean	94.06	319.8	723.6
SEM	11.72	43.43	88.77
2-tailed unpaired t-test		<0.0001	<0.0001
Fold Change		3.4	7.69
biol rep 3	OP50	OP50 DgltA	OP50 DsucA
n=	32	35	40
Mean	84.79	303.3	763.6
SEM	15.17	34.9	51.74
2-tailed unpaired t-test		<0.0001	<0.0001
Fold Change		3.58	9
combined	OP50	OP50 DgltA	OP50 DsucA
n=	95	96	98
Mean	70.3	264.8	584.1
SEM	7.171	21.12	41.75
2-tailed unpaired t-test		<0.0001	<0.0001
Fold Change		3.77	8.31
Figure 4H				Note: Data for OP50 day 18 biol rep 1 and 2 are shared by biol rep 1 and biol rep 2 for Figure 4E
biol rep 1	OP50 D18	OP50 DgltA D23	OP50 DsucA d26
n=	22	19	20
Mean	115.8	359.2	411.9
SEM	24.48	55.29	58.82
2-tailed unpaired t-test		0.0001	<0.0001
Fold Change		3.1	3.56
biol rep 2	OP50 D18	OP50 DgltA D23	OP50 DsucA d26
n=	34	29	22
Mean	126	248.8	358.8
SEM	19.93	34.69	56.08
2-tailed unpaired t-test		0.0023	<0.0001
Fold Change		1.97	2.85
biol rep 3	OP50 D18	OP50 DgltA D23	OP50 DsucA d26
n=	38	36	38
Mean	75.42	286.5	403.1
SEM	10.51	45.45	25.54
2-tailed unpaired t-test		<0.0001	<0.0001
Fold Change		3.8	5.34
biol rep 4	OP50 D18	OP50 DgltA D23	OP50 DsucA d26
n=	38	36	38
Mean	100.2	271	382.1
SEM	13.71	28.62	31.97
2-tailed unpaired t-test		<0.0001	<0.0001
Fold Change		2.7	3.81
Combined	OP50 D18	OP50 DgltA D23	OP50 DsucA d26
n=	132	120	118
Mean	102.3	284.2	389.6
SEM	8.305	20.17	19.34
2-tailed unpaired t-test		<0.0001	<0.0001
Fold Change		2.78	3.81
Figure S6A
biol rep 1	N2 BP/A1	N2 BP/A2	N2 SP/A1	N2 TP/A1		N2 BP/A1 D12	N2 BP/A2 D12	N2 SP/A1 D12	N2 TP/A1 D12
n=	17	17	17	17		31	26	30	29
Mean	520.1	657.6	594.5	561.2		199.6	67.56	120.6	310.6
SEM	31.37	83.03	58.26	71.68		38.75	6.774	9.38	35.08
2-tailed unpaired t-test		0.1311	0.2691	0.6026			0.0032	0.0555	0.0388
vs N2 BP/A1 at day 1 or day 12
Fold Change		1.26	1.14	1.08			0.34	0.6	1.55
biol rep 2	N2 BP/A1	N2 BP/A2	N2 SP/A1	N2 TP/A1		N2 BP/A1 D12	N2 BP/A2 D12	N2 SP/A1 D12	N2 TP/A1 D12
n=	17	17	19	20		32	29	32	30
Mean	472.1	625.6	563.8	684.2		179.7	80.57	104	313.2
SEM	48.16	56.15	52.66	46.71		32.06	5.705	10.48	42.94
2-tailed unpaired t-test		0.046	0.211	0.0034			0.0052	0.0283	0.0147
vs N2 BP/A1 at day 1 or day 12
Fold Change		1.32	1.19	1.45			0.45	0.58	1.74
biol rep 3	N2 BP/A1	N2 BP/A2	N2 SP/A1	N2 TP/A1		N2 BP/A1 D12	N2 BP/A2 D12	N2 SP/A1 D12	N2 TP/A1 D12
n=	70	70	70	70		56	54	54	58
Mean	462.8	501.6	514.4	583.8		137.7	80.13	215	279
SEM	21.56	19.92	29.14	30.74		20.46	6.845	32.36	18.4
2-tailed unpaired t-test		0.1887	0.1568	0.0016
vs N2 BP/A1 at day 1 or day 12							0.0098	0.0444	<0.0001
Fold Change		1.08	1.11	1.26			0.58	1.56	2.02
Combined	N2 BP/A1	N2 BP/A2	N2 SP/A1	N2 TP/A1		N2 BP/A1 D12	N2 BP/A2 D12	N2 SP/A1 D12	N2 TP/A1 D12
n=	104	104	106	107		119	109	116	117
Mean	473.7	547.4	536.1	599		165.1	77.25	159.9	295.6
SEM	17.25	21.83	23.37	24.8		16.43	4.055	16.18	16.63
2-tailed unpaired t-test		0.0087	0.0333	<0.0001
vs N2 BP/A1 at day 1 or day 12							<0.0001	0.822	<0.0001
Fold Change		1.55	1.13	1.26			0.47	0.97	1.79
Figure S6B
	Day 12				Day 18
Bio rep 1	Control BP	Control BT	HK BP	HK BT	Control BP	Control BT	HK BP	HK BT
n=	24	24	22	20	24	26	23	23
mean	224.3	624	114.7	74.62	95.86	136.3	87.85	85.48
SEM	69.74	95.34	25.05	7.362	18.51	21.49	12.53	15.76
Day 12					P-value			Day 18					P-value
2-way Anova (Nutrient composition vs Treatment: Control:Heat-T)					0.001			2-way Anova (Nutrient composition vs Treatment: Control:Heat-T)					0.2311
Tukey's multiple comparisons test Day 12								Tukey's multiple comparisons test Day 18
(Bacto (BP) vs Tryptopetone (TP) and Control vs Heat-Treatment (HK)					adj. P- Value	Fold Change		(Bacto vs Trypto and Control vs Heat-Treatment					adj. P- Value	Fold Change
Control:BT vs Control:BP					0.0001	2.78		Control:BT vs Control:BP					0.3594	1.42
HK:BP vs Control:BP					0.618	0.51		HK:BP vs Control:BP					0.989	0.92
HK:BT vs Control:BP					0.3731	0.33		HK:BT vs Control:BP					0.9767	1.06
HK:BP vs Control:BT					<0.0001	0.18		HK:BP vs Control:BT					0.2156	0.64
HK:BT vs Control:BT					<0.0001	0.12		HK:BT vs Control:BT					0.1798	0.63
HK:BT vs HK:BP					0.9741	0.65		HK:BT vs HK:BP					0.9997	0.97
	Day 12				Day 18
Bio rep 2	Control BP	Control BT	HK BP	HK BT	Control BP	Control BT	HK BP	HK BT
n=	24	25	32	24	23	24	25	23
mean	137.4	686.5	165.5	81.31	71.32	114.2	87.57	93.2
SEM	17.82	71.92	22.57	7.599	13.68	18.62	11.53	13.83
Day 12					P-value			Day 18					P-value
2-way Anova (Nutrient composition vs Treatment: Control:Heat-T)					<0.0001			2-way Anova (Nutrient composition vs Treatment: Control:Heat-T)					0.206
Tukey's multiple comparisons test Day 12								Tukey's multiple comparisons test Day 18
(Bacto vs Trypto and Control vs Heat-Treatment					adj. P- Value	Fold Change		(Bacto vs Trypto and Control vs Heat-Treatment					adj. P- Value	Fold Change
Control:BT vs Control:BP					<0.0001	5		Control:BT vs Control:BP					0.1731	1.6
HK:BP vs Control:BP					0.95	1.2		HK:BP vs Control:BP					0.8593	1.23
HK:BT vs Control:BP					0.75	0.59		HK:BT vs Control:BP					0.7259	1.31
HK:BP vs Control:BT					<0.0001	0.24		HK:BP vs Control:BT					0.5596	0.77
HK:BT vs Control:BT					<0.0001	0.12		HK:BT vs Control:BT					0.7433	0.82
HK:BT vs HK:BP					0.3805	0.49		HK:BT vs HK:BP					0.9928	1.06
Combined	Day 12				Day 18
	Control BP	Control BT	HK BP	HK BT	Control BP	Control BT	HK BP	HK BT
n=	48	49	54	44	47	50	48	46
mean	180.9	655.9	144.8	78.27	83.85	125.7	87.71	89.34
SEM	36.17	58.93	17.02	5.291	11.6	14.25	8.4	10.38
Day 12					P-value			Day 18					P-value
2-way Anova (Nutrient composition vs Treatment: Control:Heat-T)					<0.0001			2-way Anova (Nutrient composition vs Treatment: Control:Heat-T)					0.0808
Tukey's multiple comparisons test Day 12								Tukey's multiple comparisons test Day 18
(Bacto vs Trypto and Control vs Heat-Treatment					adj. P- Value	Fold Change		(Bacto vs Trypto and Control vs Heat-Treatment					adj. P- Value	Fold Change
Control:BT vs Control:BP					<0.0001	3.62		Control:BT vs Control:BP					0.0485	1.5
HK:BP vs Control:BP					0.8872	0.8		HK:BP vs Control:BP					0.9953	1.05
HK:BT vs Control:BP					0.2066	0.43		HK:BT vs Control:BP					0.9871	1.06
HK:BP vs Control:BT					<0.0001	0.22		HK:BP vs Control:BT					0.0851	0.7
HK:BT vs Control:BT					<0.0001	0.12		HK:BT vs Control:BT					0.1139	0.71
HK:BT vs HK:BP					0.5594	0.54		HK:BT vs HK:BP					0.9996	1.02
Figure S6C		Note: Day 18 data are shared with Figure 4B (OP50 Day 18)
	U.V. treatment
Bio rep 1	Day 12		Day 18
	BP	BT	BP	BT
n=	22	21	35	35
mean	607.5	700.8	446.1	546.3
SEM	91.8	99.53	57.53	76.49
2-tailed unpaired t-test
		P-value	Fold Change
BT vs BP day 12		0.494	1.15
BT vs BP day 18		0.2987	1.22
	U.V. treatment
Bio rep 2	Day 12		Day 18
	BP	BT	BP	BT
n=	22	20	21	21
mean	570.5	704.7	583.5	499.9
SEM	113	88.76	61.75	77.76
2-tailed unpaired t-test
		P-value	Fold Change
BT vs BP day 12		0.3623	1.24
BT vs BP day 18		0.4046	0.86
	U.V. treatment
Combined	Day 12		Day 18
	BP	BT	BP	BT
n=	44	41	56	56
mean	589	702.7	497.6	528.9
SEM	71.99	66.05	43.35	55.63
2-tailed unpaired t-test
		P-value	Fold Change
BT vs BP day 12		0.2498	1.19
BT vs BP day 18		0.6582	1.06
1-way ANOVA Tukey's multiple comparisons test (all vs all)
		adj. P-value
BP vs. BT day 12		0.5761
BP vs. BT day 18		0.9775
Figure S6E
biol rep 1	Control D4	Carb. D4	Control D15	Carb. D15	Control D18	Carb. D24
n=	26	28	31	32	24	23
mean	959.1	899.9	138.4	299.5	95.86	89.71
SEM	97.04	79.76	24.62	53.71	18.51	13.12
2-tailed unpaired t-test		0.637		0.009		0.7889
Fold Change		0.94		2.16		0.93
biol rep 2	Control D4	Carb. D4	Control D15	Carb. D15	Control D18	Carb. D24
n=	45	48	58	52	23	37
mean	939.3	931.9	117.4	89.54	71.32	92.81
SEM	53.75	54.58	11.43	11.58	13.68	14.48
2-tailed unpaired t-test		0.9233		0.0909		0.3175
Fold Change		0.992122		0.76		1.3
Combined	Control D4	Carb. D4	Control D15	Carb. D15	Control D18	Carb. D24
n=	71	76	89	84	47	60
mean	946.6	920.1	124.7	169.5	83.85	91.62
SEM	48.83	45.01	11.33	24.22	11.6	10.17
2-tailed unpaired t-test		0.6903		0.0897		0.6152
Fold Change		0.97		1.36		1.09
1-way ANOVA Tukey's multiple comparisons test (all vs all)
			adj. P-value
Control D4 vs. Carb. D4			0.9903
Control D15 vs. Carb. D15			0.8731
Control D18 vs. Carb. D24			>0.9999

## Sheet: Figure 5 and S7B
Figure 5B	Note: Data for days 12 and 18 for OP50 are shared with Figure S6B and S6E
Biol rep 1	OP50 day1	COMA day1	BS day1	OP50 day5	COMA day5	BS day5	OP50 day8	COMA day8	BS day8	OP50 day12	COMA day12	BS day12	OP50 day16	COMA day16	BS day16	OP50 day18	BS day18	BS day21
n=	17	18	17	16	17	15	16	19	17	24	22	18	28	26	24	24	25	25
mean	538.2	542.2	937.1	683.9	742.8	795.4	362.2	1200	842.5	224.3	682	1070	129.2	293.6	701.2	95.86	551.7	297.5
SEM	63.12	52.88	140	78.75	97.08	83.25	77.06	103	120.2	69.74	69.5	107.2	26.27	43.5	96.05	18.51	87.6	58.64
Unpaired two-tailed t-test
		Fold change	P Value
COMA day12 vs OP50 day12		3.31	<0.0001
BS day12 vs OP50 day12		4.7704	<0.0001
COMA day16 vs OP50 day18		3.06	0.0002
BS day21 vs OP50 day18		3.1	0.0023
Biol rep 2	OP50 day1	COMA day1	BS day1	OP50 day5	COMA day5	BS day5	OP50 day8	COMA day8	BS day8	OP50 day12	COMA day12	BS day12	OP50 day16	COMA day16	BS day16	OP50 day18	BS day18	BS day21
n=	23	16	17	18	12	14	20	11	11	24	20	16	28	30	28	23	25	23
mean	595.5	744.4	842.5	740.4	895.4	817.2	335.2	800.8	1004	137.4	821	1023	130.5	421.1	555.2	71.32	602.1	393.7
SEM	71.6	94.74	103.6	104	82.42	109.1	53.16	114.6	191	17.82	109.5	157.1	24.71	61.81	68.12	13.68	84.07	56.04
Unpaired two-tailed t-test
		Fold change	P Value
COMA day12 vs OP50 day12		5.97	<0.0001
BS day12 vs OP50 day12		7.44	<0.0001
COMA day16 vs OP50 day18		5.9	<0.0001
BS day21 vs OP50 day18		5.52	<0.0001
Combined	OP50 day1	COMA day1	BS day1	OP50 day5	COMA day5	BS day5	OP50 day8	COMA day8	BS day8	OP50 day12	COMA day12	BS day12	OP50 day16	COMA day16	BS day16	OP50 day18	BS day18	BS day21
n=	40	34	34	34	29	29	36	30	28	48	42	34	56	56	52	47	50	48
mean	571.2	637.4	889.8	713.9	805.9	805.9	347.2	1053	906.1	180.9	748.2	1048	129.9	361.9	622.6	83.85	576.9	343.6
SEM	48.76	54.69	86.15	65.56	66.8	66.8	44.59	84.3	103.6	36.17	63.72	91.81	17.87	39.39	57.85	11.6	60.19	40.84
Unpaired two-tailed t-test
		Fold change	P Value
COMA day12 vs OP50 day12		4.14	<0.0001
BS day12 vs OP50 day12		5.79	<0.0001
COMA day16 vs OP50 day18		4.32	<0.0001
BS day21 vs OP50 day18		4.1	<0.0001
1-way ANOVA Dunnett's multiple comparison testing for all samples against OP50 Day 18
		Adj. P Value
OP50 day18 vs. COMA day16		0.0015
OP50 day18 vs. BS day21		0.0066
1-way ANOVA Tukey's multiple comparison testing for all samples against all samples
		Adj. P Value
OP50 day18 vs. COMA day16		0.0118
OP50 day18 vs. BS day21		0.0459
Figure 5F
Biol Rep 1	N2 OP50	N2 COMA	N2 BS	daf-16 OP50	daf-16 COMA	daf-16 BS
n=	18	16	13	14	17	15
mean	133	675.7	836.6	125.9	377.1	572.4
SEM	21.33	99.66	107.6	18.52	62.94	110.8
2-way ANOVA						P-value
interaction of terms (Worm Genotype: N2, daf-16 Vs Bacterial type: OP50, Comamonas)						0.0201
Tukey's multiple comparisons			Fold change	Adjusted P Value
N2:Comamonas vs N2:OP50			5.08	<0.0001
daf-16(0):OP50 vs N2:OP50			0.95	0.9998
daf-16(0):Comamonas vs N2:OP50			2.83	0.023
daf-16(0):OP50 vs N2:Comamonas			0.19	<0.0001
daf-16 (0):Comamonas vs N2:Comamonas			0.56	0.0048
daf-16(0):Comamonas vs daf-16(0):OP50			2.99	0.0304
2-way ANOVA						P-value
interaction of terms (Worm Genotype: N2, daf-16 Vs Bacterial type: OP50, B. subtilis)						0.0896
Tukey's multiple comparisons			Fold change	Adjusted P Value
N2:BS vs N2:OP50			6.29	<0.0001
daf-16(0):OP50 vs N2:OP50			0.95	0.9999
daf-16(0):BS vs N2:OP50			4.3	0.0003
daf-16(0):OP50 vs N2:BS			0.15	<0.0001
daf-16 (0):BS vs N2:BS			0.68	0.0818
daf-16(0):BS vs daf-16(0):OP50			4.55	0.0005
Biol Rep 2	N2 OP50	N2 COMA	N2 BS	daf-16 OP50	daf-16 COMA	daf-16 BS
n=	14	16	14	16	17	15
mean	115.3	926.9	804.5	127.8	309.7	465.7
SEM	21	148.7	132.8	22.47	57.99	96.93
2-way ANOVA						P-value
interaction of terms (Worm Genotype: N2, daf-16 Vs Bacterial type: OP50, Comamonas)						0.0004
Tukey's multiple comparisons			Fold change	Adjusted P Value
N2:Comamonas vs N2:OP50			8.04	<0.0001
daf-16(0):OP50 vs N2:OP50			1.11	0.9996
daf-16(0):Comamonas vs N2:OP50			2.69	0.3686
daf-16(0):OP50 vs N2:Comamonas			0.14	<0.0001
daf-16 (0):Comamonas vs N2:Comamonas			0.33	<0.0001
daf-16(0):Comamonas vs daf-16(0):OP50			2.42	0.3963
2-way ANOVA						P-value
interaction of terms (Worm Genotype: N2, daf-16 Vs Bacterial type: OP50, B. subtilis)						0.0357
Tukey's multiple comparisons			Fold change	Adjusted P Value
N2:BS vs N2:OP50			6.98	<0.0001
daf-16(0):OP50 vs N2:OP50			1.11	0.9995
daf-16(0):BS vs N2:OP50			4.04	0.0197
daf-16(0):OP50 vs N2:BS			0.16	<0.0001
daf-16 (0):BS vs N2:BS			0.58	0.0257
daf-16(0):BS vs daf-16(0):OP50			3.64	0.0202
Combined	N2 OP50	N2 COMA	N2 BS	daf-16 OP50	daf-16 COMA	daf-16 BS
n=	32	32	28	30	34	30
mean	125.3	801.3	805.1	126.9	343.4	519.1
SEM	14.96	90.88	82.85	14.53	42.54	73
2-way ANOVA						P-value
interaction of terms (Worm Genotype: N2, daf-16 Vs Bacterial type: OP50, Comamonas)						<0.0001
Tukey's multiple comparisons			Fold change	Adjusted P Value
N2:Comamonas vs N2:OP50			6.39	<0.0001
daf-16(0):OP50 vs N2:OP50			1.01	>0.9999
daf-16(0):Comamonas vs N2:OP50			2.74	0.0313
daf-16(0):OP50 vs N2:Comamonas			0.16	<0.0001
daf-16 (0):Comamonas vs N2:Comamonas			0.43	<0.0001
daf-16(0):Comamonas vs daf-16(0):OP50			2.71	0.0424
2-way ANOVA						P-value
interaction of terms (Worm Genotype: N2, daf-16 Vs Bacterial type: OP50, B. subtilis)						0.0167
Tukey's multiple comparisons			Fold change	Adjusted P Value
N2:BS vs N2:OP50			6.42	<0.0001
daf-16(0):OP50 vs N2:OP50			1.01	>0.9999
daf-16(0):BS vs N2:OP50			4.14	<0.0001
daf-16(0):OP50 vs N2:BS			0.16	<0.0001
daf-16 (0):BS vs N2:BS			0.64	0.006
daf-16(0):BS vs daf-16(0):OP50			4.09	<0.0001
Figure 5H
Biol Rep 1	N2 OP50	N2 COMA	N2 BS	nhr-49 OP50	nhr-49 COMA	nhr-49 BS
n=	12	9	11	11	11	13
mean	55.96	550.4	764.4	68.13	119.2	401.2
SEM	6.789	127.7	167.7	13.38	15.89	76.89
2-way ANOVA						P-value
interaction of terms (Worm Genotype: N2, nhr-49 Vs Bacterial type: OP50, Comamonas)						0.0002
Tukey's multiple comparisons			Fold change	Adjusted P Value
N2:Comamonas vs N2:OP50			9.83	<0.0001
nhr-49(0):OP50 vs N2:OP50			1.22	0.9984
nhr-49(0):Comamonas vs N2:OP50			2.13	0.8283
nhr-49(0):OP50 vs N2:Comamonas			0.12	<0.0001
nhr-49(0):Comamonas vs N2:Comamonas			0.22	<0.0001
nhr-49(0):Comamonas vs nhr-49(0):OP50			1.75	0.9059
2-way ANOVA						P-value
interaction of terms (Worm Genotype: N2, nhr-49 Vs Bacterial type: OP50, B. subtilis)						0.0423
Tukey's multiple comparisons			Fold change	Adjusted P Value
N2:BS vs N2:OP50			13.66	<0.0001
nhr-49(0):OP50 vs N2:OP50			1.22	0.9997
nhr-49(0):BS vs N2:OP50			7.2	0.0357
nhr-49(0):OP50 vs N2:BS			0.09	<0.0001
nhr-49(0):BS vs N2:BS			0.52	0.0295
nhr-49(0):BS vs nhr-49(0):OP50			5.89	0.0525
Biol Rep 2	N2 OP50 day9	N2 COMA day9	N2 BS day9	nhr-49 OP50 day9	nhr-49 COMA day9	nhr-49 BS day9
n=	16	12	14	15	13	15
mean	104.4	778.3	670.7	76.81	135.4	318.6
SEM	25.05	134.9	102.9	12.28	28.91	34.57
2-way ANOVA						P-value
interaction of terms (Worm Genotype: N2, nhr-49 Vs Bacterial type: OP50, Comamonas)						<0.0001
Tukey's multiple comparisons			Fold change	Adjusted P Value
N2:Comamonas vs N2:OP50			7.45	<0.0001
nhr-49(0):OP50 vs N2:OP50			0.74	0.9868
nhr-49(0):Comamonas vs N2:OP50			1.3	0.9834
nhr-49(0):OP50 vs N2:Comamonas			0.9	<0.0001
nhr-49(0):Comamonas vs N2:Comamonas			0.17	<0.0001
nhr-49(0):Comamonas vs nhr-49(0):OP50			1.76	0.9054
2-way ANOVA						P-value
interaction of terms (Worm Genotype: N2, nhr-49 Vs Bacterial type: OP50, B. subtilis)						0.0034
Tukey's multiple comparisons			Fold change	Adjusted P Value
N2:BS vs N2:OP50			6.42	<0.0001
nhr-49(0):OP50 vs N2:OP50			0.74	0.982
nhr-49(0):BS vs N2:OP50			3.05	0.0263
nhr-49(0):OP50 vs N2:BS			0.11	<0.0001
nhr-49(0):BS vs N2:BS			0.47	0.0001
nhr-49(0):BS vs nhr-49(0):OP50			4.15	0.011
Combined	N2 OP50 day9	N2 COMA day9	N2 BS day9	nhr-49 OP50 day9	nhr-49 COMA day9	nhr-49 BS day9
n=	28	21	25	26	24	28
mean	83.65	680.6	711.9	73.14	128	357
SEM	15.12	95.66	91.98	8.931	17.01	40.18
2-way ANOVA						P-value
interaction of terms (Worm Genotype: N2, nhr-49 Vs Bacterial type: OP50, Comamonas)						<0.0001
Tukey's multiple comparisons			Fold change	Adjusted P Value
N2:Comamonas vs N2:OP50			8.14	<0.0001
nhr-49(0):OP50 vs N2:OP50			0.87	0.9978
nhr-49(0):Comamonas vs N2:OP50			1.53	0.8741
nhr-49(0):OP50 vs N2:Comamonas			0.11	<0.0001
nhr-49(0):Comamonas vs N2:Comamonas			0.19	<0.0001
nhr-49(0):Comamonas vs nhr-49(0):OP50			1.75	0.7951
2-way ANOVA						P-value
interaction of terms (Worm Genotype: N2, nhr-49 Vs Bacterial type: OP50, B. subtilis)						0.0006
Tukey's multiple comparisons			Fold change	Adjusted P Value
N2:BS vs N2:OP50			8.51	<0.0001
nhr-49(0):OP50 vs N2:OP50			0.87	0.9987
nhr-49(0):BS vs N2:OP50			4.27	0.0005
nhr-49(0):OP50 vs N2:BS			0.1	<0.0001
nhr-49(0):BS vs N2:BS			0.5	<0.0001
nhr-49(0):BS vs nhr-49(0):OP50			4.88	0.0004
Figure S7B
Biol rep 1	N2	nhr-49(nr2041)
n=	12	15
mean	774.6	824.8
SEM	108.7	50.29
2-tailed unpaired t-test	0.6575
Biol rep 2	N2	nhr-49(nr2041)
n=	13	15
mean	741.8	760.5
SEM	73.58	57.85
2-tailed unpaired t-test	0.8441
Combined	N2	nhr-49(nr2041)
n=	28	30
mean	755.8	792.7
SEM	61.57	38.13
2-tailed unpaired t-test	0.6078
