# Supplementary material for: Mechanical properties measured by atomic force microscopy define health biomarkers in ageing C. elegans
Source: Nat Commun. 2020 Feb 25;11:1043. doi: 10.1038/s41467-020-14785-0 (PMC7042263; doi:10.1038/s41467-020-14785-0)
Supplement: Supplementary file 5 — Supplementary Data 2 [file 41467_2020_14785_MOESM5_ESM.xlsx]

## Sheet: Sheet1
Figure 1B / biol rep.	worm strain	bacterial strain	treatment	temperature	mean	scored dead	censor	p-value to control	CoxP-H	fudr (10 uM)
1B/1	N2	OP50	none	20C	17.02	46	0	NA	NA	No
1B/2	N2	OP50	none	20C	17.86	35	12	NA	NA	No
1B/3	N2	OP50	none	20C	16.6	43	0	NA	NA	No
1B/4	N2	OP50	none	20C	18.33	48	14	NA	NA	No
1B/5	N2	OP50	none	20C	16.84	26	13	NA	NA	No
1B/6	N2	OP50	none	20C	15.96	24	11	NA	NA	No
combined 1B	N2	OP50	none	20C	17.22	222	50	NA	NA	No
Figure 1D / biol rep.	worm strain	bacterial strain	treatment	temperature	mean	scored dead	censor	p-value to control	CoxP-H	fudr (10 uM)
1D/1	N2	OP50	none	15C	24.77	49	1	NA	NA	No
1D/2	N2	OP50	none	15C	24.71	56	0	NA	NA	No
1D/3	N2	OP50	none	15C	24.02	43	7	NA	NA	No
1D/1	N2	OP50	none	20C	19.11	35	5	NA	NA	No
1D/2	N2	OP50	none	20C	18.55	27	13	NA	NA	No
1D/3	N2	OP50	none	20C	18.73	37	3	NA	NA	No
1D/1	N2	OP50	none	25C	12.5	34	6	NA	NA	No
1D/2	N2	OP50	none	25C	13.53	30	5	NA	NA	No
1D/3	N2	OP50	none	25C	13.08	25	5	NA	NA	No
Combined 1D (a)	N2	OP50	none	15C	24.53	148	8	NA
Combined 1D (b)	N2	OP50	none	20C	18.83	99	21	<0.0001 (b vs a)	NA
Combined 1D (c)	N2	OP50	none	25C	13.01	89	16	<0.0001 (c vs a)	NA
Figure 2A / biol rep.	worm strain	bacterial strain	treatment	temperature	mean	scored dead	censor	p-value to control strain	CoxP-H	fudr (10 uM)
2A/1	N2	OP50	none	20C	17.96	29	6	NA	NA	No
2A/2	N2	OP50	none	20C	16.79	29	6	NA	NA	No
2A/3	N2	OP50	none	20C	17.39	31	4	NA	NA	No
2A/1	daf-2(e1370)	OP50	none	20C	45.45	20	5	NA	NA	No
2A/2	daf-2(e1370)	OP50	none	20C	45.04	22	6	NA	NA	No
2A/3	daf-2(e1370)	OP50	none	20C	48.14	22	2	NA	NA	No
2A/1	daf-16(mgDf50)	OP50	none	20C	14.18	39	1	NA	NA	No
2A/2	daf-16(mgDf50)	OP50	none	20C	14.72	33	2	NA	NA	No
2A/3	daf-16(mgDf50)	OP50	none	20C	14.15	33	2	NA	NA	No
2A/1	daf-16(mgDf50); daf-2(e1370)	OP50	none	20C	14.55	27	3	NA	NA	No
2A/2	daf-16(mgDf50);daf-2(e1370)	OP50	none	20C	14.46	26	4	NA	NA	No
2A/3	daf-16(mgDf50); daf-2(e1370)	OP50	none	20C	14.23	26	4	NA	NA	No
Combined 2A (a)	N2	OP50	none	20C	17.38	89	16		<0.0001
Combined 2A (b)	daf-2(e1370)	OP50	none	20C	46.23	64	13	<0.0001 (b vs a)/<0.0001 (b vs d)
Combined 2A (c)	daf-16(mgDf50)	OP50	none	20C	14.34	105	5	<0.0001 (c vs a)/0.6554 (c vs d)
Combined 2A (d)	daf-16(mgDf50);daf-2(e1370)	OP50	none	20C	14.41	79	11	<0.0001 (d vs a)
Figure 2D / biol rep.	worm strain	bacterial strain	treatment	temperature	mean	scored dead	censor	p-value to control strain	CoxP-H	fudr (10 uM)
2D/1	N2	OP50	none	20C	17.47	19	1	NA	NA	No
2D/2	N2	OP50	none	20C	20.71	17	3	NA	NA	No
2D/3	N2	OP50	none	20C	17.94	19	1	NA	NA	No
2D/1	glp-1(e2141)	OP50	none	20C	33.48	25	5	NA	NA	No
2D/2	glp-1(e2141)	OP50	none	20C	29.15	27	2	NA	NA	No
2D/3	glp-1(e2141)	OP50	none	20C	30.75	24	4	NA	NA	No
2D/1	daf-16(mgDf50)	OP50	none	20C	13.72	22	7	NA	NA	No
2D/2	daf-16(mgDf50)	OP50	none	20C	15.76	25	5	NA	NA	No
2D/3	daf-16(mgDf50)	OP50	none	20C	14.41	22	7	NA	NA	No
2D/1	daf-16(mgDf50);glp-1(e2141)	OP50	none	20C	14.7	30	2	NA	NA	No
2D/2	daf-16(mgDf50);glp-1(e2141)	OP50	none	20C	14.52	29	1	NA	NA	No
2D/3	daf-16(mgDf50);glp-1(e2141)	OP50	none	20C	14.72	29	0	NA	NA	No
Combined 2D (a)	N2	OP50	none	20C	18.64	55	5		<0.0001
Combined 2D (b)	glp-1(e2141)	OP50	none	20C	31.08	76	11	<0.0001 (b vs a)/<0.0001 (b vs d)
Combined 2D (c)	daf-16(mgDf50)	OP50	none	20C	14.68	69	19	<0.0001 (c vs a)/0.5984 (c vs d)
Combined 2D (d)	daf-16(mgDf50);glp-1(e2141)	OP50	none	20C	14.65	88	3	<0.0001 (d vs a)
Figure 3A and S3G/ biol rep.	worm strain	bacterial strain	treatment	temperature	mean	scored dead	censor	p-value to control strain	CoxP-H	fudr (10 uM)
3A/1 and S3G/1	N2	OP50	none	20C	17.53	36	13	NA	NA	yes
3A/2 and S3G/2	N2	OP50	none	20C	19.93	29	18	NA	NA	yes
3A/3 and S3G/3	N2	OP50	none	20C	16.97	33	14	NA	NA	yes
S3G/1	N2	none	Bacterial Deprivation	20C	33.65	61	30	NA	NA	yes
S3G/2	N2	none	Bacterial Deprivation	20C	35.37	32	45	NA	NA	yes
S3G/3	N2	none	Bacterial Deprivation	20C	34.51	72	25	NA	NA	yes
3A/1	eat-2(ad1116)	OP50	none	20C	22.87	31	7	NA	NA	yes
3A/2	eat-2(ad1116)	OP50	none	20C	23.63	38	5	NA	NA	yes
3A/3	eat-2(ad1116)	OP50	none	20C	25.34	35	7	NA	NA	yes
3A/1	phm-2(ad597)	OP50	none	20C	23.35	66	11	NA	NA	yes
3A/2	phm-2(ad597)	OP50	none	20C	22.88	59	3	NA	NA	yes
Combined 3A an S3G (a)	N2	OP50	none	20C	18.08	98	45
Combined S3G (b)	N2	none	Bacterial Deprivation	20C	34.36	165	100	<0.0001 (b vs a)
Combined 3A (c)	eat-2(ad1116)	OP50	none	20C	23.98	104	19	<0.0001 (c vs a)
Combined 3A (d)	phm-2(ad597)	OP50	none	20C	23.13	125	14	<0.0001 (d vs a)
Figure 3C / biol rep.	worm strain	bacterial strain	treatment	temperature	mean	scored dead	censor	p-value to control strain	CoxP-H	fudr (10 uM)
3C/1	N2	OP50	none	20C	17.6	35	4	NA	NA	yes
3C/2	N2	OP50	none	20C	16.28	32	6	NA	NA	yes
3C/3	N2	OP50	none	20C	16.48	40	1	NA	NA	yes
3C/1	N2	OP50	50 mM metformin	20C	23.08	52	5	NA	NA	yes
3C/2	N2	OP50	50 mM metformin	20C	23.7	46	3	NA	NA	yes
3C/3	N2	OP50	50 mM metformin	20C	24.18	44	8	NA	NA	yes
3C/1	N2	OP50-MR	none	20C	15.32	28	7	NA	NA	yes
3C/2	N2	OP50-MR	none	20C	16.41	27	4	NA	NA	yes
3C/3	N2	OP50-MR	none	20C	15.53	64	3	NA	NA	yes
3C/1	N2	OP50-MR	50 mM metformin	20C	13.81	48	1	NA	NA	yes
3C/2	N2	OP50-MR	50 mM metformin	20C	14.49	63	4	NA	NA	yes
3C/3	N2	OP50-MR	50 mM metformin	20C	14.16	64	3	NA	NA	yes
Combined 3C (a)	N2	OP50	none	20C	16.78	107	11		<0.0001
Combined 3C (b)	N2	OP50	50 mM metformin	20C	23.61	142	16	<0.0001 (b vs a)
Combined 3C (c)	N2	OP50-MR	none	20C	15.67	119	14	0.0883 (c vs a)
Combined 3C (d)	N2	OP50-MR	50 mM metformin	20C	14.18	175	8	0.0004 (d vs a)/0.0334 (d vs c)
Figure S4A / biol rep.	worm strain	bacterial strain	treatment	temperature	mean	scored dead	censor	p-value to control strain	CoxP-H	fudr (10 uM)
S4A/1	N2	OP50	none	20C	15.83	23	2	NA	NA	yes
S4A/2	N2	OP50	none	20C	17.04	23	3	NA	NA	yes
S4A/3	N2	OP50	none	20C	15.8	20	2	NA	NA	yes
S4A/4	N2	OP50	none	20C	19.36	22	0	NA	NA	yes
S4A/1	N2	OP50	50 mM metformin	20C	23	20	0	NA	NA	yes
S4A/2	N2	OP50	50 mM metformin	20C	27.41	24	0	NA	NA	yes
S4A/3	N2	OP50	50 mM metformin	20C	24.38	26	0	NA	NA	yes
S4A/4	N2	OP50	50 mM metformin	20C	23.52	25	0	NA	NA	yes
S4A/1	phm-2(ad597)	OP50	none	20C	28.09	22	0	NA	NA	yes
S4A/2	phm-2(ad597)	OP50	none	20C	23.07	26	0	NA	NA	yes
S4A/3	phm-2(ad597)	OP50	none	20C	23.08	24	0	NA	NA	yes
S4A/4	phm-2(ad597)	OP50	none	20C	23.58	24	0	NA	NA	yes
S4A/1	phm-2(ad597)	OP50	50 mM metformin	20C	22.67	21	0	NA	NA	yes
S4A/2	phm-2(ad597)	OP50	50 mM metformin	20C	24.61	23	0	NA	NA	yes
S4A/3	phm-2(ad597)	OP50	50 mM metformin	20C	23.75	24	0	NA	NA	yes
S4A/4	phm-2(ad597)	OP50	50 mM metformin	20C	28.09	23	0	NA	NA	yes
Combined S4A (a)	N2	OP50	none	20C	17.03	88	7		<0.0001
Combined S4A (b)	N2	OP50	50 mM metformin	20C	24.63	95	0	<0.0001 (b vs a)
Combined S4A (c)	phm-2(ad597)	OP50	none	20C	24.35	96	0	<0.0001 (c vs a)
Combined S4A (d)	phm-2(ad597)	OP50	50 mM metformin	20C	24.81	91	0	<0.0001 (d vs a)/ 0.2891 (d vs c)
Figure S4C / biol rep.	worm strain	bacterial strain	treatment	temperature	mean	scored dead	censor	p-value to control strain	CoxP-H	fudr (10 uM)
S4C/1	N2	OP50	none	20C	29	0	16.03	NA	NA	yes
S4C/2	N2	OP50	none	20C	50	0	22.18	NA	NA	yes
S4C/3	N2	OP50	none	20C	23	4	15.52	NA	NA	yes
S4C/1	N2	OP50	50 mM metformin	20C	25	3	25.96	NA	NA	yes
S4C/2	N2	OP50	50 mM metformin	20C	25	2	27.64	NA	NA	yes
S4C/3	N2	OP50	50 mM metformin	20C	21	6	23.28	NA	NA	yes
S4C/1	daf-16(mgDf50)	OP50	none	20C	32	2	15.68	NA	NA	yes
S4C/2	daf-16(mgDf50)	OP50	none	20C	33	0	16.61	NA	NA	yes
S4C/3	daf-16(mgDf50)	OP50	none	20C	30	3	16.37	NA	NA	yes
S4C/1	daf-16(mgDf50)	OP50	50 mM metformin	20C	30	4	18.53	NA	NA	yes
S4C/2	daf-16(mgDf50)	OP50	50 mM metformin	20C	28	1	20.5	NA	NA	yes
S4C/3	daf-16(mgDf50)	OP50	50 mM metformin	20C	31	0	21.32	NA	NA	yes
Combined S4C (a)	N2	OP50	none	20C	102	4	18.93		0.0973
Combined S4C (b)	N2	OP50	50 mM metformin	20C	71	11	25.76	<0.0001 (b vs a)
Combined S4C (c)	daf-16(mgDf50)	OP50	none	20C	95	5	16.22	<0.0001 (c vs a)
Combined S4C (d)	daf-16(mgDf50)	OP50	50 mM metformin	20C	89	5	20.12	0.4398 (d vs a)/<0.0001 (d vs c)
Figure 4A and S6D/ biol rep.	worm strain	bacterial strain	treatment	temperature	mean	scored dead	censor	p-value to control strain	CoxP-H	fudr (10 uM)
4A/1 and S6D/1	N2	OP50	none	20C	17.33	49	5	NA	NA	yes
4A/2 and S6D/2	N2	OP50	none	20C	17.31	41	7	NA	NA	yes
S6D/1	N2	OP50	50ug/ul Carbenicillin	20C	23.47	60	0	NA	NA	yes
S6D/2	N2	OP50	50ug/ul Carbenicillin	20C	23.71	42	0	NA	NA	yes
4A/1	N2	OP50	Heat-killed	20C	23.58	38	12	NA	NA	yes
4A/2	N2	OP50	Heat-killed	20C	24.19	47	6	NA	NA	yes
4A/1	N2	OP50	Uv-irradiation	20C	27.88	70	24	NA	NA	yes
4A/2	N2	OP50	Uv-irradiation	20C	29.97	36	11	NA	NA	yes
Combined 4A and S6D (a)	N2	OP50	none	20C	17.32	90	12
Combined S6D (b)	N2	OP50	50ug/ul Carbenicillin	20C	23.57	102	0	<0.0001 (b vs a)
Combined 4A (c)	N2	OP50	Heat-killed	20C	23.92	85	18	<0.0001 (c vs a)/0.1164 (c vs b)
Combined 4A (d)	N2	OP50	Uv-irradiation	20C	28.61	106	35	<0.0001 (d vs a)/ <0.0001 (d vs b)
Figure 4C / biol rep.	worm strain	bacterial strain	treatment	temperature	mean	scored dead	censor	p-value to control strain	CoxP-H	fudr (10 uM)
4C/1	N2	OP50	none	20C	17.84	26	19	NA	NA	yes
4C/2	N2	OP50	none	20C	16.93	29	21	NA	NA	yes
4C/3	N2	OP50	none	20C	17.82	28	11	NA	NA	yes
4C/1	N2	OP50	3 ug/ml TMP	20C	31.91	36	14	NA	NA	yes
4C/2	N2	OP50	3 ug/ml TMP	20C	33.41	34	16	NA	NA	yes
4C/3	N2	OP50	3 ug/ml TMP	20C	-	-	all	NA	NA	yes
4C/1	N2	OP50-TMPR	none	20C	17.55	34	16	NA	NA	yes
4C/2	N2	OP50-TMPR	none	20C	17.06	34	11	NA	NA	yes
4C/3	N2	OP50-TMPR	none	20C	16.81	32	18	NA	NA	yes
4C/1	N2	OP50-TMPR	3 ug/ml TMP	20C	16.67	30	20	NA	NA	yes
4C/2	N2	OP50-TMPR	3 ug/ml TMP	20C	15.89	29	21	NA	NA	yes
4C/3	N2	OP50-TMPR	3 ug/ml TMP	20C	16.84	32	18	NA	NA	yes
Combined 4C (a)	N2	OP50	none	20C	17.51	83	51		<0.0001
Combined 4C (b)	N2	OP50	3 ug/ml TMP	20C	32.65	70	30	<0.0001 (b vs a)
Combined 4C (c)	N2	OP50-TMPR	none	20C	17.15	100	45	<0.4094 (c vs a)/0.1164 (c vs b)
Combined 4C (d)	N2	OP50-TMPR	3 ug/ml TMP	20C	16.48	91	59	<0.0206 (d vs a)/ <0.0850 (d vs c)
Figure 4F / biol rep.	worm strain	bacterial strain	treatment	temperature	mean	scored dead	censor	p-value to control strain	CoxP-H	fudr (10 uM)
4F/1	N2	OP50	none	20C	18.08	37	4	NA	NA	no
4F/2	N2	OP50	none	20C	18.44	36	4	NA	NA	no
4F/3	N2	OP50	none	20C	17.71	38	2	NA	NA	no
4F/1	N2	OP50 DsucA	none	20C	26.72	36	4	NA	NA	no
4F/2	N2	OP50 DsucA	none	20C	26.03	29	3	NA	NA	no
4F/3	N2	OP50 DsucA	none	20C	25.72	36	4	NA	NA	no
4F/1	N2	OP50 DgltA	none	20C	23.58	38	2	NA	NA	no
4F/2	N2	OP50 DgltA	none	20C	23.54	37	3	NA	NA	no
4F/3	N2	OP50 DgltA	none	20C	22.71	38	2	NA	NA	no
Combined 4F (a)	N2	OP50	none	20C	18.07	111	10
Combined 4F (b)	N2	OP50 DsucA	none	20C	23.27	101	11	<0.0001 (b vs a)
Combined 4F (c)	N2	OP50 DgltA	none	20C	26.17	113	7	<0.0001 (c vs a)/<0.0001 (c vs b)
Figure 5A / biol rep.	worm strain	bacterial strain	treatment	temperature	mean	scored dead	censor	p-value to control strain	CoxP-H	fudr (10 uM)
5A/1	N2	E. coli OP50	none	20C	17.56	32	0	NA	NA	No
5A/2	N2	E. coli OP50	none	20C	18.55	34	0	NA	NA	No
5A/3	N2	E. coli OP50	none	20C	15.39	33	12	NA	NA	No
5A/4	N2	E. coli OP50	none	20C	18.25	36	16	NA	NA	No
5A/5	N2	E. coli OP50	none	20C	18.08	29	20	NA	NA	No
5A/6	N2	E. coli OP50	none	20C	18	24	0	NA	NA	No
5A/7	N2	E. coli OP50	none	20C	19.65	37	0	NA	NA	No
5A/8	N2	E. coli OP50	none	20C	18.8	31	0	NA	NA	No
5A/1	N2	Comamonas DA1887	none	20C	15.83	24	0	NA	NA	No
5A/2	N2	Comamonas DA1887	none	20C	17.42	35	0	NA	NA	No
5A/3	N2	Comamonas DA1887	none	20C	18.8	30	9	NA	NA	No
5A/4	N2	Comamonas DA1887	none	20C	16.68	31	10	NA	NA	No
5A/5	N2	Comamonas DA1887	none	20C	16.27	37	11	NA	NA	No
5A/6	N2	Comamonas DA1887	none	20C	16.9	22	0	NA	NA	No
5A/7	N2	Comamonas DA1887	none	20C	15.45	22	0	NA	NA	No
5A/8	N2	Comamonas DA1887	none	20C	16.18	49	0	NA	NA	No
5A/1	N2	B. subtilis PY79	none	20C	19.77	35	0	NA	NA	No
5A/2	N2	B. subtilis PY79	none	20C	20.47	42	5	NA	NA	No
5A/3	N2	B. subtilis PY79	none	20C	23.12	39	1	NA	NA	No
5A/4	N2	B. subtilis PY79	none	20C	22.67	43	1	NA	NA	No
5A/5	N2	B. subtilis PY79	none	20C	23.31	32	0	NA	NA	No
5A/6	N2	B. subtilis PY79	none	20C	20.28	25	0	NA	NA	No
5A/7	N2	B. subtilis PY79	none	20C	21.56	25	0	NA	NA	No
5A/8	N2	B. subtilis PY79	none	20C	21.58	51	0	NA	NA	No
Combined 5A (a)	N2	E. coli OP50	none	20C	18.07	256	48
Combined 5A (b)	N2	Comamonas DA1887	none	20C	16.72	250	30	<0.0001 (b vs a)
Combined 5A (c)	N2	B. subtilis PY79	none	20C	21.65	292	7	<0.0001 (c vs a)/<0.0001 (c vs b)
Figure 5E / biol rep.	worm strain	bacterial strain	treatment	temperature	mean	scored dead	censor	p-value to control strain	CoxP-H	fudr (10 uM)	Note: same as
5E/1	N2	OP50	none	20C	18	24	0	NA	NA	No	5A/6
5E/2	N2	OP50	none	20C	19.65	37	0	NA	NA	No	5A/7
5E/3	N2	OP50	none	20C	18.8	31	0	NA	NA	No	5A/8
5E/1	N2	Comamonas DA1887	none	20C	16.9	22	0	NA	NA	No	5A/6
5E/2	N2	Comamonas DA1887	none	20C	15.45	22	0	NA	NA	No	5A/7
5E/3	N2	Comamonas DA1887	none	20C	16.18	49	0	NA	NA	No	5A/8
5E/1	N2	B. subtilis PY79	none	20C	20.28	25	0	NA	NA	No	5A/6
5E/2	N2	B. subtilis PY79	none	20C	21.56	25	0	NA	NA	No	5A/7
5E/3	N2	B. subtilis PY79	none	20C	21.58	51	0	NA	NA	No	5A/8
5E/1	daf-16(mgDf50)	OP50	none	20C	16.46	28	0	NA	NA	No
5E/2	daf-16(mgDf50)	OP50	none	20C	15.84	37	0	NA	NA	No
5E/3	daf-16(mgDf50)	OP50	none	20C	15.69	29	0	NA	NA	No
5E/1	daf-16(mgDf50)	Comamonas DA1887	none	20C	17	32	0	NA	NA	No
5E/2	daf-16(mgDf50)	Comamonas DA1887	none	20C	15.43	28	0	NA	NA	No
5E/3	daf-16(mgDf50)	Comamonas DA1887	none	20C	15.83	60	0	NA	NA	No
5E/1	daf-16(mgDf50)	B. subtilis PY79	none	20C	16.55	27	0	NA	NA	No
5E/2	daf-16(mgDf50)	B. subtilis PY79	none	20C	16.6	35	0	NA	NA	No
5E/3	daf-16(mgDf50)	B. subtilis PY79	none	20C	16.15	66	0	NA	NA	No
Combined 5E (a)	N2	E. coli OP50	none	20C	18.93	92	0
Combined 5E (b)	daf-16(mgDf50)	E. coli OP50	none	20C	15.98	94	0	0.0082 (b vs a)
Combined 5E (c)	N2	Comamonas DA1887	none	20C	16.18	93	0	<0.0001 (c vs a)
Combined 5E (d)	daf-16(mgDf50)	Comamonas DA1887	none	20C	15.78	120	0	<0.0001 (d vs a)/0.9265 (d vs b)	0.1661
Combined 5E (e)	N2	B. subtilis PY79	none	20C	21.26	101	0	0.006 (e vs a)
Combined 5E (f)	daf-16(mgDf50)	B. subtilis PY79	none	20C	16.36	128	0	<0.0001 (f vs a)/0.3676 (f vs b)	0.0072
Figure 5G/ biol rep.	worm strain	bacterial strain	treatment	temperature	mean	scored dead	censor	p-value to control strain	CoxP-H	fudr (10 uM)	Note: same as
5G/1	N2	OP50	none	20C	17.56	32	0	NA	NA	No	5A/1
5G/2	N2	OP50	none	20C	18.55	34	0	NA	NA	No	5A/2
5G/1	N2	Comamonas DA1887	none	20C	15.83	24	0	NA	NA	No	5A/1
5G/2	N2	Comamonas DA1887	none	20C	17.42	35	0	NA	NA	No	5A/2
5G/1	N2	B. subtilis PY79	none	20C	19.77	35	0	NA	NA	No	5A/1
5G/2	N2	B. subtilis PY79	none	20C	20.47	42	5	NA	NA	No	5A/2
5G/1	nhr-49(nr2041)	OP50	none	20C	10.21	29	0	NA	NA	No
5G/2	nhr-49(nr2041)	OP50	none	20C	10.89	36	0	NA	NA	No
5G/1	nhr-49(nr2041)	Comamonas DA1887	none	20C	11.61	28	1	NA	NA	No
5G/2	nhr-49(nr2041)	Comamonas DA1887	none	20C	12.11	27	5	NA	NA	No
5G/1	nhr-49(nr2041)	B. subtilis PY79	none	20C	16.79	39	0	NA	NA	No
5G/2	nhr-49(nr2041)	B. subtilis PY79	none	20C	16.81	32	5	NA	NA	No
Combined 5G (a)	N2	E. coli OP50	none	20C	18.08	66	0
Combined 5G (b)	nhr-49(nr2041)	E. coli OP50	none	20C	10.58	65	0	<0.0001 (b vs a)
Combined 5G (c)	N2	Comamonas DA1887	none	20C	16.78	59	0	0.021 (c vs a)
Combined 5G (d)	nhr-49(nr2041)	Comamonas DA1887	none	20C	11.85	55	6	<0.0001 (d vs a)/<0.0001 (d vs b)	0.0052
Combined 5G (e)	N2	B. subtilis PY79	none	20C	20.17	77	5	0.0133 (e vs a)
Combined 5G (f)	nhr-49(nr2041)	B. subtilis PY79	none	20C	16.8	71	5	0.0099 (f vs a)/<0.0001 (f vs b)	<0.0001
