# Supplementary material for: Mechanical properties measured by atomic force microscopy define health biomarkers in ageing C. elegans
Source: Nat Commun. 2020 Feb 25;11:1043. doi: 10.1038/s41467-020-14785-0 (PMC7042263; doi:10.1038/s41467-020-14785-0)
Supplement: Supplementary file 6 — Supplementary Data 3 [file 41467_2020_14785_MOESM6_ESM.xlsx]

## Sheet:  Sample Information
Sample Information
Name	Amount (O.D.mL)	Group	Dilution (Cation) §	Dilution (Anion) §
CT1	21	ControlBacto	4	10
CT2	20.5		4	10
CT3	20.5		4	10
CT4	20.5		4	10
GL1	19	gltAdel	4	10
GL2	18		4	10
GL3	18		4	10
GL4	17		4	10
TP1	21	Trimethoprim	4	10
TP2	21		4	10
TP3	22		4	10
TP4	21		4	10
CB1	20.5	Carbenicillin	4	10
CB2	21		4	10
CB3	21		4	10
CB4	20.5		4	10
HK1	20	HeatKill	4	10
HK2	20		4	10
HK3	20		4	10
HK4	20		4	10
UV1	20	Uvirradiation	4	10
UV2	20		4	10
UV3	20		4	10
UV4	20		4	10
P1	26	ControlTrypt	4	10
P2	26		4	10
P3	25		4	10
P4	26		4	10
§ Dilution factors for Measurement

## Sheet: Putative Metabolites
Putative Metabolites
ID	HMT DB †				m/z	MT/RT	Relative Area																																										Comparative Analysis
	Compound name	Pathway Label	PubChem CID	HMDB ID			ControlBacto				gltAdel				Trimethoprim				Carbenicillin				HeatKill				Uvirradiation				ControlTrypt				ControlBacto		gltAdel		Trimethoprim		Carbenicillin		HeatKill		Uvirradiation		ControlTrypt		gltAdel vs ControlBacto
							CT1	CT2	CT3	CT4	GL1	GL2	GL3	GL4	TP1	TP2	TP3	TP4	CB1	CB2	CB3	CB4	HK1	HK2	HK3	HK4	UV1	UV2	UV3	UV4	P1	P2	P3	P4	Mean	S.D.	Mean	S.D.	Mean	S.D.	Mean	S.D.	Mean	S.D.	Mean	S.D.	Mean	S.D.	Ratio ¶
C_0010	1-Aminocyclopropane-1-carboxylic acid Homoserinelactone	1-Aminocyclopropane-1-carboxylic acid Homoserinelactone	535 73508		102.055	7.01968	0.000845218	0.000788553	0.00104445	N.D.	0.00130311	0.00122283	0.00161062	0.00163635	N.D.	N.D.	N.D.	N.D.	N.D.	N.D.	N.D.	N.D.	N.D.	N.D.	N.D.	N.D.	N.D.	N.D.	0.000901893	N.D.	0.00136542	0.00113174	0.0012915	0.00146873	0.000892739	0.000134402	0.00144323	0.00021097	N.A.	N.A.	N.A.	N.A.	N.A.	N.A.	0.000901893	N.A.	0.00131435	0.000141789	1.61663
C_0108	2'-Deoxyadenosine-1 5'-Deoxyadenosine-1	dAdenosine 5'-Deoxyadenosine	13730 439182	HMDB0000101 HMDB0001983	252.107	9.61087	N.D.	N.D.	N.D.	N.D.	N.D.	N.D.	N.D.	N.D.	0.000408645	N.D.	N.D.	N.D.	N.D.	N.D.	N.D.	N.D.	N.D.	N.D.	N.D.	N.D.	N.D.	N.D.	N.D.	N.D.	0.00133027	0.00116901	0.00156003	0.00162862	N.A.	N.A.	N.A.	N.A.	0.000408645	N.A.	N.A.	N.A.	N.A.	N.A.	N.A.	N.A.	0.00142198	0.000211472	N.A.
C_0109	2'-Deoxyadenosine-2 5'-Deoxyadenosine-2	dAdenosine 5'-Deoxyadenosine	13730 439182	HMDB0000101 HMDB0001983	252.108	9.85413	0.00299716	0.00320625	0.00251206	0.00246515	0.000759786	0.000775704	0.00069874	0.000801964	N.D.	N.D.	N.D.	0.00048355	0.00279372	0.00273318	0.00318983	0.00318917	N.D.	N.D.	N.D.	N.D.	N.D.	N.D.	N.D.	N.D.	0.00173388	0.00155785	0.0016988	0.00177671	0.00279515	0.000364626	0.000759049	4.38059e-05	0.00048355	N.A.	0.00297648	0.000247218	N.A.	N.A.	N.A.	N.A.	0.00169181	9.48207e-05	0.271559
C_0095	2'-Deoxycytidine	dCyt	13711	HMDB0000014	228.097	9.62081	0.000609416	0.000778219	0.000517735	N.D.	N.D.	N.D.	N.D.	N.D.	0.000419004	N.D.	N.D.	0.000367884	0.000724149	0.000658972	0.000805267	0.000593616	N.D.	N.D.	N.D.	N.D.	N.D.	N.D.	N.D.	N.D.	0.000912189	0.00111396	0.000827495	0.00123781	0.000635123	0.000132131	N.A.	N.A.	0.000393444	3.61472e-05	0.000695501	9.05248e-05	N.A.	N.A.	N.A.	N.A.	0.00102286	0.00018701	<1
C_0113	2'-Deoxyguanosine	dGuanosine	187790	HMDB0000085	268.103	12.0073	N.D.	N.D.	0.000903502	N.D.	N.D.	N.D.	N.D.	N.D.	N.D.	N.D.	N.D.	N.D.	N.D.	0.000658437	0.000697486	0.000652238	N.D.	N.D.	N.D.	N.D.	N.D.	0.000533307	N.D.	N.D.	0.000781181	N.D.	0.000814826	0.000878267	0.000903502	N.A.	N.A.	N.A.	N.A.	N.A.	0.000669387	2.45312e-05	N.A.	N.A.	0.000533307	N.A.	0.000824758	4.9299e-05	<1
A_0060	2,3-Diphosphoglyceric acid	Diphosphoglycerate	186004	HMDB0001294	264.953	18.1213	0.00141453	0.0013235	0.000999383	0.00144847	N.D.	N.D.	N.D.	N.D.	N.D.	N.D.	N.D.	N.D.	0.00125427	0.00147474	0.00150016	0.00120773	N.D.	N.D.	N.D.	N.D.	N.D.	N.D.	N.D.	N.D.	N.D.	N.D.	N.D.	N.D.	0.00129647	0.000204968	N.A.	N.A.	N.A.	N.A.	0.00135922	0.000149636	N.A.	N.A.	N.A.	N.A.	N.A.	N.A.	<1
C_0087	2,6-Diaminopimelic acid	2,6-Diaminopimelic acid	439283	HMDB0001370	191.101	8.97587	0.00110264	0.00131524	0.000962672	0.00152853	N.D.	N.D.	N.D.	N.D.	N.D.	N.D.	N.D.	N.D.	0.00170742	0.00145833	0.00165172	0.00152193	N.D.	N.D.	N.D.	N.D.	0.00274883	0.00494761	0.00327341	0.00380623	0.000973739	0.00093301	0.00138421	0.00100099	0.00122727	0.000247684	N.A.	N.A.	N.A.	N.A.	0.00158485	0.000114688	N.A.	N.A.	0.00369402	0.000940632	0.00107299	0.000209354	<1
C_0030	2-Amino-2-(hydroxymethyl)-1,3-propanediol	2-Amino-2-(hydroxymethyl)-1,3-propanediol	6503		122.081	8.37606	N.D.	N.D.	N.D.	N.D.	N.D.	N.D.	N.D.	N.D.	N.D.	N.D.	N.D.	N.D.	N.D.	N.D.	N.D.	N.D.	N.D.	N.D.	N.D.	N.D.	N.D.	N.D.	N.D.	N.D.	0.0116785	N.D.	N.D.	N.D.	N.A.	N.A.	N.A.	N.A.	N.A.	N.A.	N.A.	N.A.	N.A.	N.A.	N.A.	N.A.	0.0116785	N.A.	N.A.
C_0067	2-Aminoadipic acid	2-Aminoadipic acid	92136	HMDB0000510	163.079	11.3847	0.0828224	0.0910281	0.0925595	0.0931384	0.00657805	N.D.	0.0069863	0.00611045	N.D.	N.D.	N.D.	N.D.	0.0823963	0.0812969	0.0839925	0.0767081	N.D.	N.D.	N.D.	N.D.	N.D.	N.D.	N.D.	N.D.	N.D.	0.0100486	0.0107087	0.00972984	0.0898871	0.00479323	0.00655827	0.000438263	N.A.	N.A.	0.0810984	0.00312915	N.A.	N.A.	N.A.	N.A.	0.0101624	0.000499223	0.0729612
C_0012	2-Aminoisobutyric acid 2-Aminobutyric acid	2-Aminoisobutyric acid 2-Aminobutyric acid	6119 6657	HMDB0001906 HMDB0000452	104.071	9.8558	N.D.	N.D.	N.D.	N.D.	N.D.	N.D.	N.D.	N.D.	N.D.	N.D.	N.D.	N.D.	N.D.	N.D.	N.D.	N.D.	N.D.	N.D.	N.D.	N.D.	0.0280725	0.0412598	0.0327378	0.0357251	0.0123982	0.0152216	0.0145597	0.0145999	N.A.	N.A.	N.A.	N.A.	N.A.	N.A.	N.A.	N.A.	N.A.	N.A.	0.0344488	0.00552578	0.0141948	0.00123551	N.A.
A_0007	2-Hydroxybutyric acid	2-HBA	440864	HMDB0000008	103.041	9.57841	N.D.	N.D.	N.D.	N.D.	N.D.	N.D.	N.D.	N.D.	N.D.	N.D.	N.D.	N.D.	N.D.	N.D.	N.D.	N.D.	N.D.	N.D.	N.D.	N.D.	N.D.	N.D.	N.D.	0.00185955	N.D.	N.D.	N.D.	N.D.	N.A.	N.A.	N.A.	N.A.	N.A.	N.A.	N.A.	N.A.	N.A.	N.A.	0.00185955	N.A.	N.A.	N.A.	N.A.
A_0021	2-Hydroxyglutaric acid	2-Hydroxyglutaric acid	43	HMDB0000606,HMDB0000694	147.03	16.5793	0.0134022	0.0113729	0.0153219	0.0158087	N.D.	0.00186228	0.00187996	0.00191275	N.D.	N.D.	N.D.	N.D.	0.0127833	0.0157938	0.0144235	0.013129	N.D.	N.D.	N.D.	N.D.	0.000775651	N.D.	N.D.	N.D.	N.D.	0.00111859	0.0014328	0.000911252	0.0139764	0.00202283	0.001885	2.56119e-05	N.A.	N.A.	0.0140324	0.00137016	N.A.	N.A.	0.000775651	N.A.	0.00115422	0.000262594	0.13487
A_0013	2-Hydroxyvaleric acid	2-Hydroxyvaleric acid	98009	HMDB0001863	117.056	8.96623	0.000907852	N.D.	N.D.	N.D.	N.D.	0.000634322	0.00102021	N.D.	N.D.	N.D.	N.D.	0.000717861	0.000513395	N.D.	N.D.	N.D.	N.D.	N.D.	N.D.	N.D.	N.D.	0.00128789	0.000877734	0.000667043	N.D.	0.000523006	N.D.	0.000521998	0.000907852	N.A.	0.000827266	0.000272864	0.000717861	N.A.	0.000513395	N.A.	N.A.	N.A.	0.000944223	0.000315721	0.000522502	7.13117e-07	0.911235
A_0041	2-Phosphoglyceric acid	2-PG	439278	HMDB0003391	184.986	18.8234	0.00534273	0.0041835	0.00545965	0.00709641	0.00394509	0.00225381	0.00219032	0.00222272	0.00206781	0.00176838	0.00136599	0.00180921	0.00395002	0.00595347	0.00492909	0.00457801	N.D.	N.D.	N.D.	N.D.	0.00142789	0.00118615	N.D.	N.D.	N.D.	N.D.	0.00153491	N.D.	0.00552057	0.00119811	0.00265298	0.000861791	0.00175285	0.000289987	0.00485265	0.000838216	N.A.	N.A.	0.00130702	0.000170933	0.00153491	N.A.	0.480563
A_0075	3'-AMP	3'-AMP	41211	HMDB0003540	346.055	9.58113	N.D.	N.D.	N.D.	N.D.	N.D.	N.D.	N.D.	N.D.	N.D.	N.D.	N.D.	N.D.	N.D.	N.D.	N.D.	N.D.	N.D.	N.D.	N.D.	N.D.	N.D.	0.000854128	N.D.	0.000508196	N.D.	N.D.	N.D.	N.D.	N.A.	N.A.	N.A.	N.A.	N.A.	N.A.	N.A.	N.A.	N.A.	N.A.	0.000681162	0.000244611	N.A.	N.A.	N.A.
A_0122	3'-Dephospho CoA	Dephospho-CoA	444485	HMDB0001373	686.138	7.88028	0.00151158	0.00214048	0.000938687	0.00133572	0.00257187	0.00230917	0.00225635	N.D.	N.D.	N.D.	N.D.	N.D.	0.00119187	0.00101967	0.00192994	0.00113375	N.D.	N.D.	N.D.	N.D.	0.00120432	0.00267022	0.00338069	0.00214156	0.00108214	N.D.	0.00105622	0.00134586	0.00148162	0.000500351	0.00237913	0.000168992	N.A.	N.A.	0.00131881	0.000413653	N.A.	N.A.	0.0023492	0.000916679	0.0011614	0.000160265	1.60576
C_0021	3-Amino-2-piperidone	3-Amino-2-piperidone	5200225	HMDB0000323	115.087	7.5959	0.00237395	0.00281484	0.00249161	0.00272553	0.0024496	0.00253968	0.00238363	0.00250917	0.00307717	0.00253774	0.00287054	0.0025265	0.00250278	0.00238643	0.00260613	0.00219944	0.00195579	0.00189906	N.D.	0.00199254	0.00255446	0.00282182	0.00259847	0.00257306	0.00141262	N.D.	0.00124213	0.00128513	0.00260148	0.000203922	0.00247052	6.89523e-05	0.00275299	0.000268662	0.00242369	0.000174373	0.00194913	4.70961e-05	0.00263695	0.000124557	0.00131329	8.86666e-05	0.949659
A_0006	3-Hydroxybutyric acid	3-HBA	441	HMDB0000011,HMDB0000357,HMDB0000442	103.041	9.34921	N.D.	N.D.	0.0018275	N.D.	N.D.	N.D.	N.D.	N.D.	N.D.	N.D.	N.D.	N.D.	0.00148346	0.00197198	0.00218629	N.D.	N.D.	N.D.	N.D.	N.D.	N.D.	N.D.	N.D.	N.D.	N.D.	N.D.	N.D.	N.D.	0.0018275	N.A.	N.A.	N.A.	N.A.	N.A.	0.00188058	0.000360223	N.A.	N.A.	N.A.	N.A.	N.A.	N.A.	<1
A_0040	3-Phosphoglyceric acid	3-PG	439183	HMDB0000807	184.985	19.3093	0.0300279	0.0256361	0.0360469	0.0418217	0.0216165	0.0163583	0.00900954	0.0127678	0.0064647	0.00836631	0.0063423	0.0080891	0.0392676	0.0331724	0.0311856	0.0366671	N.D.	N.D.	N.D.	N.D.	0.00417755	0.00380885	0.00492538	0.00317464	0.00506981	0.00325901	0.0122081	0.00517746	0.0333832	0.00706114	0.014938	0.00536893	0.0073156	0.00106045	0.0350732	0.00359907	N.A.	N.A.	0.0040216	0.000731149	0.0064286	0.00395224	0.447472
C_0053	4-Guanidinobutyric acid	4-GBA	500	HMDB0003464	146.092	8.34403	0.00264843	0.00289271	0.00277433	0.00246375	0.0067744	0.00658966	0.00682517	0.00684994	N.D.	N.D.	N.D.	N.D.	0.00246275	0.0024306	0.00247673	0.0024162	0.00129974	N.D.	N.D.	N.D.	0.00179146	0.00240236	0.00236946	0.00198372	0.00150093	0.00102269	0.00104417	0.00131038	0.00269481	0.00018351	0.00675979	0.000117699	N.A.	N.A.	0.00244657	2.79821e-05	0.00129974	N.A.	0.00213675	0.000298521	0.00121954	0.000228721	2.50845
A_0015	4-Methyl-2-oxovaleric acid 3-Methyl-2-oxovaleric acid	2-Oxoleucine 2K3MVA	70 47	HMDB0000695 HMDB0000491	129.056	9.35244	N.D.	N.D.	N.D.	N.D.	0.0091436	0.00862572	0.00298799	0.00594619	N.D.	N.D.	N.D.	N.D.	N.D.	N.D.	N.D.	N.D.	N.D.	N.D.	N.D.	N.D.	N.D.	N.D.	0.0026634	N.D.	0.00359169	0.00275917	0.00455321	0.00521336	N.A.	N.A.	0.00667587	0.00282987	N.A.	N.A.	N.A.	N.A.	N.A.	N.A.	0.0026634	N.A.	0.00402936	0.00107722	1<
C_0052	4-Methyl-5-thiazoleethanol	4-Methyl-5-thiazoleethanol	1136		144.048	8.05524	0.000809236	0.000980663	0.000949708	0.000808283	N.D.	0.000347696	0.000340884	N.D.	N.D.	N.D.	N.D.	N.D.	0.000913987	0.00081515	0.000939993	0.000991407	N.D.	N.D.	N.D.	N.D.	N.D.	N.D.	N.D.	N.D.	0.000443869	0.000422793	0.000507579	0.00042279	0.000886972	9.11931e-05	0.00034429	4.81685e-06	N.A.	N.A.	0.000915134	7.40125e-05	N.A.	N.A.	N.A.	N.A.	0.000449258	4.01303e-05	0.388163
C_0120	5'-Deoxy-5'-methylthioadenosine	MTA	439176	HMDB0001173	298.094	10.3713	0.000753059	0.00069296	0.000755079	0.000787205	0.00121333	0.0011567	0.00142084	0.00124092	N.D.	N.D.	N.D.	N.D.	0.000865282	0.000731106	0.000708985	0.000810796	N.D.	N.D.	N.D.	N.D.	0.000774844	0.000641491	0.000996442	0.000610455	0.00134523	0.00107788	0.0011493	0.00118813	0.000747076	3.93223e-05	0.00125795	0.000114111	N.A.	N.A.	0.000779042	7.22299e-05	N.A.	N.A.	0.000755808	0.000175559	0.00119014	0.000113031	1.68383
C_0023	5-Aminovaleric acid	5-Aminovaleric acid	138	HMDB0003355	118.086	8.07059	0.0510689	0.0730867	0.0667879	0.0427725	0.0122223	0.0133199	0.0146982	0.0108803	N.D.	N.D.	N.D.	N.D.	0.0506969	0.0509745	0.0630274	0.044987	N.D.	N.D.	N.D.	N.D.	N.D.	N.D.	N.D.	N.D.	0.0144199	0.0134433	0.0125939	0.0132152	0.058429	0.0139525	0.0127802	0.00162179	N.A.	N.A.	0.0524214	0.00759004	N.A.	N.A.	N.A.	N.A.	0.0134181	0.000758195	0.21873
C_0068	5-Hydroxylysine	5-Hydroxylysine	3032849	HMDB0000450	163.107	7.10242	0.0138578	0.0153448	0.0139506	0.0135492	0.0331277	0.0391928	0.036935	0.0342205	0.00723306	0.00684826	0.00698444	0.0068482	0.0137749	0.0127069	0.0139605	0.0129077	0.00422356	0.00373847	0.00424265	0.00437045	0.00536378	0.00527411	0.00559913	0.00493354	N.D.	0.00112404	0.000825127	0.00107167	0.0141756	0.000798094	0.035869	0.00273351	0.00697849	0.000181455	0.0133375	0.000622333	0.00414378	0.000277967	0.00529264	0.00027586	0.00100695	0.000159622	2.53033
C_0100	5-Methyl-2'-deoxycytidine	5-Methyl-2'-deoxycytidine	440055	HMDB0002224	242.114	9.78432	N.D.	N.D.	N.D.	N.D.	N.D.	N.D.	N.D.	N.D.	N.D.	N.D.	N.D.	N.D.	N.D.	N.D.	N.D.	N.D.	N.D.	N.D.	N.D.	N.D.	N.D.	N.D.	N.D.	N.D.	0.000393631	0.000525075	0.000545467	0.000608639	N.A.	N.A.	N.A.	N.A.	N.A.	N.A.	N.A.	N.A.	N.A.	N.A.	N.A.	N.A.	0.000518203	9.03461e-05	N.A.
A_0014	5-Oxoproline	Oxoproline	7405	HMDB0000267	128.036	9.32211	0.012706	0.0138472	0.0104325	0.0123106	0.0125986	0.0194786	0.0132535	0.014366	0.0225338	0.0176418	0.0158477	0.0186593	0.0146967	0.0134809	0.0128491	0.0115566	0.00928949	0.0110896	0.0111807	0.0112645	0.0167436	0.0213112	0.0203074	0.0168464	0.046887	0.0500799	0.058004	0.0551272	0.0123241	0.00141936	0.0149242	0.0031227	0.0186707	0.00282558	0.0131458	0.00130784	0.0107061	0.000947083	0.0188021	0.00235398	0.0525245	0.00498517	1.21098
A_0061	6-Phosphogluconic acid	6-PG	91493	HMDB0001316	275.019	14.3586	0.000827166	0.000475597	0.000804074	N.D.	N.D.	N.D.	N.D.	N.D.	N.D.	N.D.	N.D.	N.D.	0.000525308	N.D.	0.000647012	0.000562	N.D.	N.D.	N.D.	N.D.	N.D.	0.00202079	0.00174603	0.00179566	N.D.	N.D.	N.D.	N.D.	0.000702279	0.000196652	N.A.	N.A.	N.A.	N.A.	0.000578107	6.24302e-05	N.A.	N.A.	0.00185416	0.000146422	N.A.	N.A.	<1
C_0111	7,8-Dihydroneopterin	7,8-Dihydroneopterin	65074	HMDB0002275	256.102	11.5527	0.000424244	N.D.	0.000493802	0.000358652	N.D.	N.D.	N.D.	N.D.	N.D.	N.D.	N.D.	N.D.	0.000434972	0.000402289	0.000608756	0.000482234	N.D.	N.D.	N.D.	N.D.	N.D.	N.D.	N.D.	N.D.	N.D.	N.D.	N.D.	N.D.	0.000425566	6.75847e-05	N.A.	N.A.	N.A.	N.A.	0.000482063	9.06138e-05	N.A.	N.A.	N.A.	N.A.	N.A.	N.A.	<1
A_0089	Acetyl CoA_divalent	AcCoA	444493		403.555	10.0679	0.0155864	0.0132082	0.0183266	0.0151142	0.0394698	0.0301066	0.0192149	0.019716	0.00195474	0.00206788	0.00170016	0.00199344	0.0106939	0.0106281	0.0142652	0.00940032	N.D.	N.D.	N.D.	N.D.	0.000658797	0.00170277	0.000980923	0.00126042	0.0151612	0.0124358	0.0144156	0.0138001	0.0155588	0.00211225	0.0271269	0.00963928	0.00192906	0.000159656	0.0112469	0.00209831	N.A.	N.A.	0.00115073	0.000442574	0.0139532	0.00115455	1.7435
C_0048	Adenine	Adenine	190	HMDB0000034	136.062	7.60735	0.00262525	0.00343066	0.00207443	0.00198979	0.0020348	0.00175458	0.00184256	0.00191393	0.00172562	0.00183407	0.00129211	0.00221321	0.00378069	0.0040704	0.00411455	0.00409725	0.000635589	N.D.	N.D.	N.D.	0.00139564	0.00225062	0.00194531	0.0018699	0.00609496	0.00622117	0.00531673	0.0067958	0.00253003	0.000663232	0.00188647	0.000118433	0.00176625	0.000378959	0.00401572	0.000157739	0.000635589	N.A.	0.00186537	0.000353777	0.00610717	0.000608863	0.74563
C_0112	Adenosine	Adenosine	60961	HMDB0000050	268.102	10.1193	0.0546295	0.0632793	0.0458921	0.0390361	0.0215867	0.0190992	0.0166729	0.0156065	0.00831617	0.00751158	0.00316473	0.00888207	0.0604411	0.0568282	0.0593931	0.0545486	0.00145288	0.00140687	0.00120171	0.00162045	0.000877249	0.00305235	0.00182426	0.00186119	0.0507583	0.0675521	0.0527754	0.0724199	0.0507093	0.0105331	0.0182413	0.00266647	0.00696864	0.00259754	0.0578028	0.00264761	0.00142048	0.00017232	0.00190376	0.000890902	0.0608764	0.0107365	0.359724
A_0103	Adenylosuccinic acid	Succinyl AMP	447145	HMDB0000536	462.065	13.486	0.000747045	0.0013095	0.000952509	0.000477982	0.00163106	0.000815081	0.000592316	0.000573136	N.D.	0.000284916	N.D.	0.000308535	0.00156628	0.00141561	0.00146454	0.00168428	N.D.	N.D.	N.D.	N.D.	N.D.	N.D.	N.D.	N.D.	0.00545459	0.00451247	0.00497055	0.00515148	0.000871758	0.000350594	0.000902899	0.000497709	0.000296725	1.67012e-05	0.00153268	0.000118969	N.A.	N.A.	N.A.	N.A.	0.00502227	0.000394192	1.03572
A_0097	ADP	ADP	6022	HMDB0001341	426.021	10.6594	0.0363124	0.0320541	0.0382813	0.0397887	0.0309369	0.0298365	0.0321138	0.0265737	0.0152515	0.0150921	0.0152375	0.015462	0.0338461	0.0371544	0.0357019	0.0394691	N.D.	N.D.	N.D.	N.D.	0.0113087	0.013225	0.0128558	0.0118237	0.0311738	0.0274264	0.0376159	0.0274807	0.0366091	0.00335374	0.0298652	0.00238325	0.0152608	0.000152283	0.0365429	0.00237463	N.A.	N.A.	0.0123033	0.000889578	0.0309242	0.00479351	0.815787
C_0040	Agmatine	Agmatine	199	HMDB0001432	131.128	5.02504	N.D.	N.D.	N.D.	N.D.	N.D.	0.00020508	0.000142704	0.000289057	0.000769292	0.000573192	0.000712728	0.000545488	N.D.	N.D.	N.D.	0.000117802	0.000546765	0.000757684	0.000527808	0.000624258	0.00518214	0.00267946	0.00417737	0.00212294	0.000603828	0.000813216	0.00059922	0.000839445	N.A.	N.A.	0.00021228	7.34415e-05	0.000650175	0.000107993	0.000117802	N.A.	0.000614129	0.000104403	0.00354047	0.0013966	0.000713927	0.000130247	1<
C_0008	Ala	Ala	602	HMDB0000161,HMDB0001310	91.058	9.16617	0.00857619	0.00815072	0.00920456	0.00757415	0.00623391	0.00748184	0.00826845	0.00759562	0.00909378	0.00819762	0.00816187	0.00804821	0.00854223	0.00795772	0.00970851	0.00785281	0.00398824	0.0040272	0.00379729	0.00421662	0.00616197	0.00744523	0.00720852	0.00657726	0.0119082	0.0128482	0.0106869	0.0134508	0.0083764	0.000688064	0.00739496	0.000848302	0.00837537	0.000483155	0.00851532	0.000851326	0.00400734	0.000171931	0.00684824	0.000586116	0.0122235	0.00120515	0.882832
A_0076	AMP	AMP	6083	HMDB0000045	346.056	9.11131	0.0667381	0.075645	0.0612046	0.0753441	0.059326	0.0617294	0.0698874	0.0705057	0.0174106	0.0171807	0.0203129	0.0182562	0.0719854	0.0706904	0.0726627	0.0678753	N.D.	N.D.	N.D.	N.D.	0.0303309	0.0426705	0.0461153	0.0381262	0.0833891	0.0734355	0.0681474	0.072329	0.069733	0.00702709	0.0653621	0.00567349	0.0182901	0.00142562	0.0708035	0.00211666	N.A.	N.A.	0.0393107	0.00682229	0.0743253	0.00645744	0.93732
C_0076	Arg	Arg	6322	HMDB0000517,HMDB0003416	176.121	7.0563	0.00602802	0.00639793	0.00592662	0.00578399	0.022005	0.0270666	0.0237152	0.022288	0.0229559	0.0204175	0.0198856	0.021441	0.00565576	0.00563285	0.0054177	0.00412251	0.0126604	0.0124173	0.0136068	0.0140557	0.0233656	0.0233752	0.0237748	0.0201493	0.0147474	0.0168982	0.0202257	0.0185536	0.00603414	0.00026237	0.0237687	0.00232251	0.021175	0.00135139	0.0052072	0.000731036	0.0131851	0.000774722	0.0226662	0.00168877	0.0176062	0.00234046	3.93904
C_0118	Argininosuccinic acid	ArgSuccinate	16950	HMDB0000052	291.128	9.60181	0.0006417	0.000666939	0.000766381	0.000647247	0.00302485	0.00177274	0.00104911	0.00109466	0.00125716	0.0012265	0.00065257	0.00162998	0.000728489	0.000575865	0.000645827	0.00058245	N.D.	N.D.	N.D.	N.D.	0.000701622	0.000630513	0.000586584	0.000616655	0.00199845	0.00162909	0.00168648	0.00194049	0.000680567	5.82258e-05	0.00173534	0.000921159	0.00119155	0.000403422	0.000633158	7.09516e-05	N.A.	N.A.	0.000633844	4.87645e-05	0.00181363	0.000183007	2.54985
C_0043	Asn	Asn	236	HMDB0000168,HMDB0033780	133.059	10.8153	0.0098458	0.0125929	0.00459413	0.0168298	0.00217462	0.00582351	0.00835112	0.00470687	N.D.	0.00272307	0.00319079	0.00340285	0.0294865	0.0256927	0.0209941	0.0235231	N.D.	N.D.	N.D.	N.D.	N.D.	N.D.	N.D.	N.D.	0.0407896	0.0454808	0.0168317	0.0340359	0.0109656	0.00512791	0.00526403	0.00256242	0.00310557	0.000347809	0.0249241	0.00359692	N.A.	N.A.	N.A.	N.A.	0.0342845	0.0125477	0.480047
C_0047	Asp	Asp	424	HMDB0000191,HMDB0006483	134.045	12.0729	0.198173	0.22207	0.201107	0.192091	0.272743	0.249453	0.248206	0.237345	0.0323297	0.0295241	0.0305799	0.0330692	0.186011	0.183156	0.189491	0.181737	0.0157867	0.0166756	0.0184046	0.0179938	0.00737561	0.00851095	0.00738583	0.00728279	0.18106	0.172283	0.196662	0.1768	0.20336	0.013026	0.251937	0.0148986	0.0313757	0.00161654	0.185099	0.00342519	0.0172152	0.00120453	0.0076388	0.000583283	0.181701	0.0105983	1.23887
A_0112	ATP	ATP	5957	HMDB0000538	505.987	11.548	0.0169253	0.0226828	0.0332909	0.0285987	0.0134356	0.0121729	0.0132872	0.013186	0.00948241	0.0107769	0.010186	0.0125167	0.0289192	0.0283914	0.0285608	0.0307925	N.D.	N.D.	N.D.	N.D.	0.00269302	0.00436812	0.00414139	0.00344687	0.0188738	0.0190995	0.017315	0.0195704	0.0253744	0.00711102	0.0130204	0.000574265	0.0107405	0.00129695	0.0291659	0.00110644	N.A.	N.A.	0.00366235	0.000755783	0.0187147	0.000977228	0.513131
C_0024	Betaine	Betaine	247	HMDB0000043	118.087	11.7456	0.847602	0.833086	0.897967	0.88862	0.886769	0.854118	0.925668	0.898589	0.264972	0.276938	0.310696	0.311158	0.920497	0.925008	0.985934	0.84256	0.00646351	0.00688996	0.0101865	0.00915504	0.0358285	0.0931531	0.0615261	0.0895039	0.763667	0.551559	0.513912	0.533434	0.866819	0.0313725	0.891286	0.02965	0.290941	0.0235899	0.9185	0.0587667	0.00817376	0.00178766	0.0700029	0.0268077	0.590643	0.116369	1.02823
C_0011	Cadaverine	Cadaverine	273	HMDB0002322	103.124	4.82696	0.038911	0.0499108	0.040221	0.0314854	0.131362	0.180704	0.175997	0.173943	0.0142393	0.0113329	0.0178069	0.0107117	0.0408804	0.0457259	0.0435364	0.0361268	0.000748001	0.00091266	0.00109218	0.000918798	0.0242135	0.0161821	0.0233274	0.012003	0.0512345	0.0819092	0.0936723	0.085916	0.0401321	0.00756941	0.165502	0.0229352	0.0135227	0.00324372	0.0415674	0.00413288	0.000917911	0.000140557	0.0189315	0.0058534	0.078183	0.0186174	4.12392
A_0071	cAMP	cAMP	6076	HMDB0000058	328.044	7.41335	N.D.	N.D.	0.000557684	N.D.	N.D.	0.000324832	0.000218569	N.D.	N.D.	0.000480655	0.000461549	N.D.	N.D.	0.000344518	0.000527303	N.D.	N.D.	N.D.	N.D.	N.D.	N.D.	N.D.	N.D.	N.D.	0.00062568	N.D.	0.000739119	0.000811104	0.000557684	N.A.	0.0002717	7.51389e-05	0.000471102	1.35102e-05	0.000435911	0.000129249	N.A.	N.A.	N.A.	N.A.	0.000725301	9.34809e-05	0.487195
C_0093	Carboxymethyllysine	Carboxymethyllysine	123800		205.117	9.36506	N.D.	N.D.	N.D.	N.D.	N.D.	N.D.	N.D.	N.D.	N.D.	N.D.	N.D.	N.D.	N.D.	N.D.	N.D.	N.D.	N.D.	N.D.	N.D.	N.D.	N.D.	N.D.	N.D.	N.D.	0.00115876	0.000803134	0.00072425	0.000879447	N.A.	N.A.	N.A.	N.A.	N.A.	N.A.	N.A.	N.A.	N.A.	N.A.	N.A.	N.A.	0.000891397	0.000189166	N.A.
C_0066	Carnitine	Carnitine	85	HMDB0000062	162.112	8.59477	0.0105771	0.0105692	0.0116167	0.0111963	0.0133042	0.0120502	0.0130563	0.0125156	0.00128327	0.00152154	0.00145344	0.00135385	0.0101508	0.010852	0.0110474	0.00978203	N.D.	N.D.	N.D.	N.D.	N.D.	N.D.	N.D.	N.D.	0.00533872	0.00424212	0.0045643	0.00470002	0.0109898	0.000510863	0.0127316	0.000561061	0.00140303	0.00010543	0.0104581	0.000592713	N.A.	N.A.	N.A.	N.A.	0.00471129	0.000460259	1.15849
A_0065	cCMP 2',3'-cCMP	cCMP 2',3'-cCMP	19236 68934	HMDB0011691	304.034	7.50897	N.D.	0.000172149	N.D.	N.D.	N.D.	N.D.	0.000321581	N.D.	N.D.	0.000347171	0.000310719	0.000501159	N.D.	0.000173287	N.D.	N.D.	N.D.	N.D.	N.D.	N.D.	N.D.	N.D.	N.D.	N.D.	0.000339906	0.000287756	N.D.	N.D.	0.000172149	N.A.	0.000321581	N.A.	0.00038635	0.000101084	0.000173287	N.A.	N.A.	N.A.	N.A.	N.A.	0.000313831	3.68753e-05	1.86804
A_0087	CDP	CDP	6132	HMDB0001546	402.01	11.2471	0.00970764	0.0101778	0.00946079	0.00813884	0.0181075	0.0196226	0.0219897	0.0209689	0.00341569	0.00373082	0.00420617	0.00425397	0.00915602	0.00967941	0.0108614	0.0106344	N.D.	N.D.	N.D.	N.D.	0.00315447	0.00397395	0.00338572	0.00464282	0.0039511	0.00402293	0.00506376	0.00446981	0.00937126	0.000873781	0.0201722	0.00168354	0.00390166	0.000400916	0.0100828	0.000802526	N.A.	N.A.	0.00378924	0.000665451	0.0043769	0.000512189	2.15256
A_0090	Cholic acid	Cholic acid	221493	HMDB0000619	407.279	6.79361	0.00213788	0.00191698	0.00155346	0.00182685	0.00137687	0.00224314	0.00169507	0.00175777	0.00781577	0.00638144	0.00577948	0.00720437	0.00178696	0.00175756	0.00155446	0.00169919	0.00764263	0.00827334	0.00926944	0.00970207	0.00118822	0.00167962	0.00201092	0.00222616	N.D.	N.D.	N.D.	N.D.	0.00185879	0.000241884	0.00176821	0.000357846	0.00679527	0.000896636	0.00169954	0.000103367	0.00872187	0.000935694	0.00177623	0.000451888	N.A.	N.A.	0.95127
C_0015	Choline	Choline	305	HMDB0000097	104.108	6.78742	0.043646	0.0475304	0.0394072	0.040109	0.0480805	0.0581547	0.050914	0.0581644	0.0618213	0.0537224	0.0529047	0.0550966	0.0426034	0.0402969	0.0408086	0.0354881	0.0328752	0.0330492	0.0366208	0.0330478	0.0521685	0.0553134	0.0553835	0.0511909	0.0205966	0.0227731	0.0242783	0.0229905	0.0426731	0.00373186	0.0538284	0.0051332	0.0558862	0.00405874	0.0397993	0.0030395	0.0338982	0.00181685	0.0535141	0.0021556	0.0226596	0.00152738	1.26141
A_0045	Citric acid	Citric acid	311	HMDB0000094	191.02	25.7795	0.0139467	0.00912096	0.0243031	0.0252127	N.D.	N.D.	N.D.	N.D.	0.00555313	0.00423896	0.00357141	0.00536548	0.00785353	0.00964958	0.007151	0.00723719	N.D.	N.D.	N.D.	N.D.	0.00781017	0.0119017	0.0108411	N.D.	0.00594762	0.00579219	N.D.	0.00605281	0.0181459	0.00789374	N.A.	N.A.	0.00468224	0.00094087	0.00797283	0.00116079	N.A.	N.A.	0.0101843	0.00212338	0.00593087	0.000131115	<1
C_0075	Citrulline	Citrulline	9750	HMDB0000904	176.103	11.4954	0.00453115	0.00479388	0.00411562	0.00453429	0.00285028	0.00278253	0.00333694	0.00263157	0.00244195	0.0021992	0.00186619	0.00155393	0.00418045	0.00441621	0.00497577	0.00423445	N.D.	N.D.	N.D.	N.D.	N.D.	N.D.	N.D.	N.D.	0.0106559	0.0108662	0.00760398	0.0114911	0.00449374	0.000280535	0.00290033	0.000305095	0.00201532	0.000387707	0.00445172	0.000363629	N.A.	N.A.	N.A.	N.A.	0.0101543	0.00173681	0.645416
A_0069	CMP	CMP	6131	HMDB0000095	322.045	9.41991	0.0212208	0.0235686	0.0190929	0.0227225	0.0469583	0.0463329	0.0521265	0.0501267	0.00782791	0.00955926	0.00815065	0.00996438	0.0247649	0.0235136	0.0238577	0.0249069	N.D.	N.D.	N.D.	N.D.	0.0219025	0.0287619	0.0327046	0.0285781	0.0195643	0.0180442	0.0168676	0.017173	0.0216512	0.00196252	0.0488861	0.00272486	0.00887555	0.00104499	0.0242608	0.000681286	N.A.	N.A.	0.0279868	0.00448058	0.0179123	0.00120892	2.25789
A_0082	CoA_divalent	CoA	87642		382.551	10.41	0.0166556	0.0217549	0.013781	0.0122947	0.023802	0.0265095	0.0280218	0.00543597	0.000823419	0.00287776	0.002619	0.00361226	0.0151976	0.0112164	0.0240101	0.0133429	N.D.	N.D.	N.D.	N.D.	0.00683241	0.0123282	0.0158231	0.0103734	0.020703	0.00275968	0.013402	0.0259889	0.0161216	0.00416903	0.0209423	0.0104839	0.00248311	0.00118375	0.0159418	0.00561947	N.A.	N.A.	0.0113393	0.00375622	0.0157134	0.0100602	1.29902
C_0020	Creatinine	Creatinine	588	HMDB0000562	114.066	7.26565	0.000935812	0.00108567	0.000843003	0.000965755	0.000852058	0.00107799	0.000993455	0.00109867	0.00124972	0.00100649	0.00102269	0.00107988	0.00111508	0.00101509	0.00108433	0.000910174	0.000727362	0.000765735	0.000746866	0.000642967	0.000819414	0.00108945	0.00107243	0.000910293	0.000442653	N.D.	0.000492661	0.000574419	0.00095756	0.000100125	0.00100554	0.000111989	0.00108969	0.00011123	0.00103117	9.08571e-05	0.000720732	5.41589e-05	0.000972899	0.000130345	0.000503244	6.65176e-05	1.05011
A_0109	CTP	CTP	6176	HMDB0000082	481.976	12.1334	0.00346157	0.00345756	0.00484548	0.0050828	0.00434829	0.00430819	0.00499011	0.00476386	0.00197582	0.0019989	0.00219422	0.00262898	0.00506304	0.00543875	0.0056415	0.00519392	N.D.	N.D.	N.D.	N.D.	0.000651643	0.000950385	0.000671356	0.00097783	0.00307817	0.00280447	0.00215693	0.00285752	0.00421185	0.000874053	0.00460261	0.000330416	0.00219948	0.000302632	0.0053343	0.000257276	N.A.	N.A.	0.000812804	0.000175255	0.00272427	0.00039636	1.09278
A_0026	Cumic acid	Cumic acid	10820		163.076	8.31154	0.00177169	0.00103231	0.0014519	0.00180195	0.0022344	0.00170753	0.00205891	0.00224651	0.00175607	0.00113181	0.00142035	0.00125262	0.00138078	0.00156884	N.D.	0.00114178	0.00138866	0.00127673	0.00119478	0.00116655	0.00137781	0.00124159	0.00148617	0.00127135	0.00158541	0.00108359	0.00152461	N.D.	0.00151446	0.00035833	0.00206184	0.000251278	0.00139021	0.000271089	0.0013638	0.000214037	0.00125668	9.96276e-05	0.00134423	0.000111236	0.00139787	0.000273868	1.36143
C_0131	Cysteine glutathione disulfide	Cysteine glutathione disulfide	10455148	HMDB0000656	427.093	12.1869	0.000697877	0.000447702	0.000651366	0.000693279	0.000391531	N.D.	0.000260955	0.000455351	0.000237075	N.D.	N.D.	N.D.	0.000489946	0.000349962	0.000323686	0.000307067	N.D.	N.D.	N.D.	N.D.	0.000220197	0.000287724	0.000209421	0.000172581	0.000562105	0.00039374	0.000533864	0.000342433	0.000622556	0.000118433	0.000369279	9.90898e-05	0.000237075	N.A.	0.000367665	8.34113e-05	N.A.	N.A.	0.00022248	4.80362e-05	0.000458035	0.00010658	0.593166
C_0102	Cytidine	Cytidine	6175	HMDB0000089	244.093	9.90212	0.00764379	0.0101796	0.00532478	0.00399104	0.0068823	0.00600581	0.00445869	0.00458794	0.00231925	0.00288509	0.000784467	0.00338413	0.0115981	0.0106829	0.0115938	0.00998791	N.D.	N.D.	N.D.	N.D.	N.D.	0.00164967	0.00118142	0.000951925	0.00725287	0.0105237	0.00792531	0.0117273	0.0067848	0.00272024	0.00548368	0.00116644	0.00234324	0.00112656	0.0109657	0.000781145	N.A.	N.A.	0.00126101	0.000355618	0.00935729	0.00211791	0.80823
A_0091	dADP	dADP	188966	HMDB0001508	410.026	10.7767	0.00271848	0.00339512	0.00311534	0.00349391	0.0021767	0.00196967	0.00244718	0.00233704	0.00125397	0.00147786	0.00127485	0.00130637	0.00318759	0.00311249	0.00412616	0.00374763	N.D.	N.D.	N.D.	N.D.	0.00189292	0.00208049	0.00217451	8.46034e-05	0.00256953	0.00233345	0.00276303	0.00225333	0.00318071	0.000347369	0.00223265	0.000207536	0.00132827	0.000102029	0.00354347	0.000480835	N.A.	N.A.	0.00155813	0.000989302	0.00247984	0.000231645	0.701934
C_0065	Daminozide Ala-Ala	Daminozide Ala-Ala	15331 5460362	HMDB0003459	161.092	9.43577	0.0578899	0.0573577	0.0526529	0.0524986	0.0507965	0.048107	0.0586795	0.0496036	0.0324933	0.0361231	0.0402443	0.0354805	0.0601913	0.0603087	0.0610489	0.0587576	N.D.	N.D.	N.D.	N.D.	0.0176755	0.0276124	0.0235539	0.0236397	0.0887598	0.0859568	0.0854064	0.0869853	0.0550998	0.00292326	0.0517966	0.00471867	0.0360853	0.003192	0.0600766	0.000957787	N.A.	N.A.	0.0231204	0.00409402	0.0867771	0.00147491	0.940052
A_0072	dAMP	dAMP	12599	HMDB0000905	330.06	9.22018	0.0035163	0.00419576	0.0033455	0.00385914	0.00271357	0.0023652	0.00300186	0.00235085	0.000894965	0.00113966	0.000911905	0.00107903	0.0041707	0.00403137	0.00424704	0.00497313	N.D.	N.D.	N.D.	N.D.	0.00465212	0.0068379	0.0082765	0.00619964	0.00519368	0.00596103	0.00542489	0.00517793	0.00372917	0.000377319	0.00260787	0.000311634	0.00100639	0.00012163	0.00435556	0.000421284	N.A.	N.A.	0.00649154	0.00150274	0.00543938	0.000365629	0.699316
A_0111	dATP	dATP	15993	HMDB0001532	489.991	11.503	0.00109179	0.00115135	0.00187677	0.00184345	0.000918889	N.D.	0.00074023	0.000873898	0.000940959	0.000865403	0.000821301	0.000918885	0.00207287	0.00181977	0.0018587	0.00185747	N.D.	N.D.	N.D.	N.D.	0.000381566	0.000569622	0.000436665	0.000427621	0.00125721	0.00099608	0.000687596	0.00112005	0.00149084	0.000427305	0.000844339	9.29248e-05	0.000886637	5.38841e-05	0.0019022	0.000115203	N.A.	N.A.	0.000453868	8.08526e-05	0.00101523	0.000243073	0.56635
A_0083	dCDP	dCDP	150855	HMDB0001245	386.018	11.4128	0.000841272	0.000804722	0.00104866	0.000984326	0.00102334	0.000847764	N.D.	0.00115471	0.0010815	0.000768936	0.000832493	0.000895366	0.000960418	0.000928141	0.000959423	N.D.	N.D.	N.D.	N.D.	N.D.	N.D.	0.000513573	N.D.	0.000475966	0.000767105	0.000841649	0.000835139	0.0007256	0.000919745	0.000115727	0.00100861	0.000154003	0.000894573	0.000134882	0.000949327	1.83545e-05	N.A.	N.A.	0.00049477	2.65927e-05	0.000792373	5.58393e-05	1.09661
A_0066	dCMP	dCMP	13945	HMDB0001202	306.05	9.57403	0.00174743	0.00253321	0.00237496	0.00238922	0.00249663	0.00174022	0.00196778	0.00198794	0.00182059	0.00165004	0.00163727	0.00128565	0.00235141	0.00209899	0.00213432	0.00234434	N.D.	N.D.	N.D.	N.D.	0.00304537	0.00459353	0.00560051	0.00414844	0.00389063	0.00348139	0.00357569	0.00313151	0.00226121	0.000349895	0.00204814	0.000319396	0.00159839	0.000224616	0.00223227	0.000134303	N.A.	N.A.	0.00434696	0.0010592	0.0035198	0.000312453	0.905775
A_0105	dCTP	dCTP	65091	HMDB0000998	465.98	12.2098	0.000391578	0.000412573	0.000583525	0.000570674	N.D.	N.D.	0.000303092	N.D.	0.000498268	0.000633208	0.00045462	0.00060755	0.000436811	0.000446845	0.000389492	0.000531033	N.D.	N.D.	N.D.	N.D.	0.000377988	0.000501389	0.00084124	0.00044834	0.000501325	0.000445276	0.000387827	0.000407205	0.000489587	0.000101548	0.000303092	N.A.	0.000548411	8.56331e-05	0.000451045	5.88985e-05	N.A.	N.A.	0.000542239	0.000205642	0.000435408	5.00058e-05	0.619076
A_0120	Deamido-NAD+	Deamido-NAD	165491	HMDB0001179	663.082	8.19699	N.D.	0.000399151	N.D.	N.D.	N.D.	N.D.	N.D.	N.D.	N.D.	N.D.	N.D.	N.D.	0.000398236	0.000371771	0.000423361	0.000358419	N.D.	N.D.	N.D.	N.D.	0.00103202	0.00105883	0.00129364	0.00141581	N.D.	N.D.	N.D.	N.D.	0.000399151	N.A.	N.A.	N.A.	N.A.	N.A.	0.000387947	2.88305e-05	N.A.	N.A.	0.00120007	0.000185733	N.A.	N.A.	<1
A_0033	Decanoic acid	Decanoic acid	2969	HMDB0000511	171.138	7.82818	N.D.	N.D.	N.D.	N.D.	N.D.	N.D.	N.D.	N.D.	N.D.	0.000871573	N.D.	0.000708902	N.D.	N.D.	N.D.	N.D.	0.00156287	N.D.	0.000887535	0.00152028	0.00128838	N.D.	N.D.	N.D.	0.000971926	N.D.	N.D.	N.D.	N.A.	N.A.	N.A.	N.A.	0.000790237	0.000115026	N.A.	N.A.	0.00132356	0.00037821	0.00128838	N.A.	0.000971926	N.A.	N.A.
C_0017	Diethanolamine	Diethanolamine	8113	HMDB0004437	106.086	7.63836	0.0016435	0.00664725	0.00189759	0.0016254	0.0043642	0.00516063	0.00244897	N.D.	0.00770138	0.00162093	N.D.	0.00107527	0.00407356	0.00590572	0.00523492	0.00271154	0.00793169	0.00833471	0.00663934	0.00157312	0.00312856	0.00235916	0.00375072	0.00569354	0.00178387	0.00799048	0.0020077	0.00100217	0.00295343	0.00246567	0.00399126	0.00139377	0.00346586	0.0036782	0.00448144	0.00140181	0.00611971	0.00311614	0.00373299	0.00142558	0.00319605	0.00322522	1.3514
A_0031	Dihydroxyacetone phosphate	DHAP	668	HMDB0001473	168.992	12.3953	N.D.	N.D.	0.00123616	0.00200116	N.D.	N.D.	N.D.	N.D.	N.D.	N.D.	N.D.	N.D.	N.D.	0.00102584	N.D.	N.D.	N.D.	N.D.	N.D.	N.D.	N.D.	N.D.	N.D.	N.D.	N.D.	N.D.	N.D.	N.D.	0.00161866	0.000540939	N.A.	N.A.	N.A.	N.A.	0.00102584	N.A.	N.A.	N.A.	N.A.	N.A.	N.A.	N.A.	<1
A_0086	dTDP	dTDP	164628	HMDB0001274	401.014	11.0971	0.00297295	0.00322997	0.00295128	0.00317087	0.00131844	0.00155279	0.0014831	0.00148693	N.D.	N.D.	N.D.	N.D.	0.00260896	0.00269135	0.00293725	0.00258348	N.D.	N.D.	N.D.	N.D.	0.000872831	0.000808437	0.000797196	0.000900709	0.00226766	0.00201635	0.00293633	0.00252685	0.00308127	0.000139969	0.00146031	9.98471e-05	N.A.	N.A.	0.00270526	0.000161366	N.A.	N.A.	0.000844793	5e-05	0.0024368	0.000392863	0.473933
A_0068	dTMP	dTMP	9700	HMDB0001227	321.049	9.39528	0.00392199	0.00441167	0.00433827	0.00544665	0.00259816	0.00234786	0.00241087	0.00187669	0.00033665	N.D.	N.D.	0.000269338	0.00412418	0.00416712	0.00422602	0.00477987	N.D.	N.D.	N.D.	N.D.	0.00313778	0.00463617	0.0057232	0.0041801	0.00495668	0.00496238	0.00559866	0.00514061	0.00452964	0.000648249	0.00230839	0.000306805	0.000302994	4.75969e-05	0.0043243	0.000306571	N.A.	N.A.	0.00441931	0.00107187	0.00516458	0.000301722	0.509619
A_0108	dTTP	dTTP	64968	HMDB0001342	480.979	11.8955	0.00106922	0.000838568	0.00152942	0.00148444	0.000536871	N.D.	0.000468834	0.000493342	N.D.	N.D.	N.D.	N.D.	0.00116521	0.00104127	0.00123388	0.00163726	N.D.	N.D.	N.D.	N.D.	N.D.	0.000405132	N.D.	0.000364888	0.000864151	0.000980122	0.00123421	0.0011432	0.00123041	0.000333398	0.000499682	3.44584e-05	N.A.	N.A.	0.0012694	0.000257863	N.A.	N.A.	0.00038501	2.84569e-05	0.00105542	0.000165251	0.406109
A_0067	dUMP	dUMP	65063	HMDB0001409	307.034	9.79161	N.D.	N.D.	N.D.	N.D.	N.D.	N.D.	N.D.	N.D.	0.00191641	0.00158891	0.00231041	0.00207799	N.D.	N.D.	N.D.	N.D.	N.D.	N.D.	N.D.	N.D.	0.000355929	0.000345428	0.000516573	0.000425319	N.D.	N.D.	N.D.	N.D.	N.A.	N.A.	N.A.	N.A.	0.00197343	0.000303092	N.A.	N.A.	N.A.	N.A.	0.000410812	7.89156e-05	N.A.	N.A.	N.A.
C_0002	Ethanolamine	Ethanolamine	700	HMDB0000149	62.0604	6.24217	0.0202593	0.0220226	0.0165489	0.013745	0.0106646	0.0133022	0.0124481	0.0113484	0.0181336	0.0180322	0.017714	0.0177178	0.0150864	0.0144708	0.0171904	0.0150975	0.00382607	0.00342248	0.00652688	0.00439779	0.00977425	0.011025	0.00979167	0.0104759	0.00960809	0.00946249	0.0140474	0.0102453	0.018144	0.00371546	0.0119408	0.00116766	0.0178994	0.000215901	0.0154613	0.00118936	0.0045433	0.0013816	0.0102667	0.000601943	0.0108408	0.00216458	0.658116
A_0085	FAD_divalent	FAD	643975		391.571	7.7586	0.00158832	0.00226711	0.00210033	0.00190916	0.00238926	0.00246992	0.0020807	0.0018882	0.00196688	0.00220305	0.0016959	0.0018876	0.00169959	0.00214167	0.0017168	0.00240112	0.00041747	0.000446661	0.000458571	0.000494841	0.00182496	0.00174542	0.00232364	0.00229235	0.00253637	0.00249921	0.00244593	0.00301908	0.00196623	0.00029131	0.00220702	0.000270757	0.00193836	0.00020995	0.00198979	0.00034205	0.000454386	3.20237e-05	0.00204659	0.000303851	0.00262515	0.000265233	1.12246
A_0102	FMN	FMN	643976	HMDB0001520	455.097	8.21785	0.000763408	0.000925517	0.00109073	0.000642613	0.000880176	0.000809745	0.000795698	0.000566998	0.000853443	0.000754914	0.000875663	0.00105775	0.00119925	0.00116673	0.00114629	0.00103053	N.D.	N.D.	N.D.	N.D.	0.000632564	0.0011234	0.000851937	0.000779272	0.00118894	0.00108411	0.00128151	0.00147057	0.000855567	0.000194967	0.000763154	0.000135893	0.000885443	0.000126291	0.0011357	7.34278e-05	N.A.	N.A.	0.000846794	0.000205745	0.00125628	0.000164048	0.891987
A_0073	Fructose 1,6-diphosphate	F1,6P	172313	HMDB0001058	338.988	14.3008	0.0233333	0.0138402	0.0241414	0.0215569	0.00271211	0.00202436	0.00349117	0.0028956	N.D.	0.000836239	N.D.	0.00122238	0.00961382	0.00937088	0.0130909	0.0106212	N.D.	N.D.	N.D.	N.D.	N.D.	0.000687811	N.D.	0.000936968	0.0015859	0.00121125	0.00418085	0.00145403	0.020718	0.00471057	0.00278081	0.000604074	0.00102931	0.000273043	0.0106742	0.00169964	N.A.	N.A.	0.000812389	0.000176181	0.00210801	0.00139058	0.134222
A_0058	Fructose 6-phosphate	F6P	603	HMDB0000124	259.022	9.76469	0.00104552	0.000744032	N.D.	0.000908236	N.D.	N.D.	N.D.	N.D.	N.D.	N.D.	N.D.	N.D.	N.D.	N.D.	N.D.	N.D.	N.D.	N.D.	N.D.	N.D.	0.00136231	0.00144568	0.000775803	0.00162818	N.D.	N.D.	N.D.	N.D.	0.000899264	0.000150946	N.A.	N.A.	N.A.	N.A.	N.A.	N.A.	N.A.	N.A.	0.00130299	0.000368581	N.A.	N.A.	<1
A_0009	Fumaric acid	Fumaric acid	444972	HMDB0000134	115.004	24.799	0.00860964	0.0113058	0.00823064	0.00427694	0.00891059	0.00627719	0.00676442	0.00799475	0.006068	0.00588844	N.D.	0.00750114	0.0142032	0.0124217	0.0146261	0.013254	N.D.	N.D.	N.D.	N.D.	0.00352352	0.00339093	0.00402625	N.D.	0.0386742	0.0303585	0.0319844	0.0350012	0.00810575	0.00289652	0.00748674	0.00119306	0.00648586	0.00088383	0.0136262	0.000986932	N.A.	N.A.	0.0036469	0.000335151	0.0340046	0.00365936	0.923633
C_0013	GABA	GABA	119	HMDB0000112	104.071	7.68541	0.0186412	0.0200045	0.0134428	0.0128502	0.00987523	0.00756646	0.00919092	0.00760782	0.0350352	0.0275141	0.0272804	0.0317041	0.0233911	0.016849	0.0232424	0.0220129	N.D.	N.D.	N.D.	N.D.	N.D.	N.D.	N.D.	N.D.	0.0220964	0.0168544	0.0138519	0.0172922	0.0162347	0.00361715	0.00856011	0.00115782	0.0303835	0.00370789	0.0213738	0.00307912	N.A.	N.A.	N.A.	N.A.	0.0175237	0.00341043	0.527273
C_0077	Galactosamine Glucosamine	Galactosamine Glucosamine	24154 439213	HMDB0001514	180.086	9.42757	0.00154608	0.00191556	0.00153243	0.0013864	0.00194003	0.00152751	0.00163197	0.001903	0.00554129	0.00593684	0.00502529	0.00508959	0.00175484	0.00243809	0.00225996	0.00202413	N.D.	N.D.	N.D.	N.D.	N.D.	N.D.	N.D.	N.D.	0.00213395	0.001645	0.00221301	0.00196634	0.00159512	0.00022552	0.00175063	0.000202447	0.00539825	0.000426189	0.00211925	0.000296258	N.A.	N.A.	N.A.	N.A.	0.00198958	0.000251685	1.09749
A_0100	GDP	GDP	8977	HMDB0001201	442.016	10.4433	0.0078609	0.0076644	0.00861465	0.00879875	0.0119412	0.0112017	0.0126671	0.0124348	0.0110526	0.0100029	0.0125641	0.0132043	0.00878501	0.00866745	0.00826342	0.0100713	N.D.	N.D.	N.D.	N.D.	0.00690216	0.0094673	0.0100898	0.00741344	0.00653331	0.00512505	0.00780524	0.00531351	0.00823468	0.00055602	0.0120612	0.000648045	0.011706	0.00145014	0.00894679	0.000782233	N.A.	N.A.	0.00846819	0.00154843	0.00619428	0.0012422	1.46468
A_0117	GDP-glucose GDP-mannose GDP-galactose	GDP-glucose GDP-Man GDP-galactose	46173703 18396 439695	HMDB0003351 HMDB0001163	604.067	8.16378	0.000362238	0.000343714	0.000513814	0.000381141	N.D.	N.D.	N.D.	N.D.	0.000266382	0.000165453	0.00018867	N.D.	0.000283076	0.000277157	0.000353287	0.000452468	N.D.	N.D.	N.D.	N.D.	N.D.	N.D.	N.D.	N.D.	0.000343807	0.000431892	0.000502582	0.000385475	0.000400227	7.72512e-05	N.A.	N.A.	0.000206835	5.28594e-05	0.000341497	8.16621e-05	N.A.	N.A.	N.A.	N.A.	0.000415939	6.80503e-05	<1
C_0056	Gln	Gln	738	HMDB0000641,HMDB0003423	147.077	11.1448	0.0937618	0.0948259	0.0574818	0.124417	0.0102453	0.00972004	0.011499	0.0125156	0.0180742	0.0230885	0.0231033	0.0203393	0.0718292	0.110041	0.0770044	0.061356	N.D.	N.D.	N.D.	N.D.	N.D.	N.D.	N.D.	N.D.	0.105438	0.0763516	0.081113	0.0843656	0.0926217	0.0273979	0.010995	0.00125881	0.0211513	0.00242836	0.0800576	0.021022	N.A.	N.A.	N.A.	N.A.	0.0868171	0.012843	0.118709
C_0115	Glu-Glu	Glu-Glu	439500		277.103	11.3101	0.000573149	0.000543664	0.000868931	N.D.	N.D.	N.D.	N.D.	N.D.	N.D.	N.D.	N.D.	N.D.	N.D.	0.000597143	N.D.	N.D.	N.D.	N.D.	N.D.	N.D.	N.D.	N.D.	N.D.	0.000495007	0.000972523	0.00128974	0.00172342	0.00149446	0.000661915	0.000179887	N.A.	N.A.	N.A.	N.A.	0.000597143	N.A.	N.A.	N.A.	0.000495007	N.A.	0.00137004	0.000318763	<1
C_0059	Glu	Glu	611	HMDB0000148,HMDB0003339	149.064	11.3596	0.0471625	0.0442509	0.0475544	0.0441758	0.00608876	0.00556649	0.00786461	0.00682735	0.0115538	0.0116659	0.0139528	0.0124244	0.0523741	0.0475606	0.0561202	0.049572	0.00180615	0.00184435	0.00253555	0.00230435	0.00511245	0.0060877	0.00518618	0.00537584	0.0373559	0.0375092	0.0439128	0.034383	0.0457859	0.00182311	0.0065868	0.000996617	0.0123992	0.00110555	0.0514067	0.00371086	0.0021226	0.000356429	0.00544054	0.000445476	0.0382902	0.00401505	0.143861
A_0056	Glucosamine 6-phosphate	Glc-6P	440997	HMDB0001254	258.039	8.794	N.D.	N.D.	0.000735565	N.D.	0.000699027	0.00049892	0.000756738	N.D.	N.D.	0.0011649	0.00104515	0.00116414	0.000929217	0.000747655	0.000743947	0.000908376	N.D.	N.D.	N.D.	N.D.	N.D.	N.D.	N.D.	N.D.	0.000754425	0.000756197	0.000805162	0.000617422	0.000735565	N.A.	0.000651562	0.000135304	0.00112473	6.89229e-05	0.000832299	0.000100252	N.A.	N.A.	N.A.	N.A.	0.000733301	8.07516e-05	0.885797
A_0059	Glucose 1-phosphate	G1P	65533	HMDB0001586	259.023	9.93322	0.00192686	0.00121496	0.00146452	0.0011953	N.D.	N.D.	N.D.	N.D.	N.D.	N.D.	N.D.	N.D.	N.D.	0.000764624	0.000919715	N.D.	N.D.	N.D.	N.D.	N.D.	0.00111787	0.00198119	0.00183538	0.00152171	N.D.	N.D.	0.000948489	N.D.	0.00145041	0.00034045	N.A.	N.A.	N.A.	N.A.	0.000842169	0.000109666	N.A.	N.A.	0.00161404	0.000382317	0.000948489	N.A.	<1
A_0057	Glucose 6-phosphate	G6P	5958	HMDB0001401	259.022	9.65894	0.00275854	0.00209438	0.00389477	0.00471203	N.D.	0.000555616	0.00150885	N.D.	N.D.	0.00049075	0.000569741	N.D.	0.0021659	0.00210207	0.00261725	0.00229617	N.D.	N.D.	N.D.	N.D.	N.D.	N.D.	N.D.	N.D.	0.000867077	N.D.	0.00107121	0.000765754	0.00336493	0.00116582	0.00103224	0.000674042	0.000530246	5.58546e-05	0.00229535	0.000229296	N.A.	N.A.	N.A.	N.A.	0.000901346	0.000155583	0.306763
A_0016	Glutaric acid	Glutaric acid	743	HMDB0000661	131.036	16.5394	0.0138288	0.0150224	0.0140671	0.0136713	0.0164662	0.0150296	0.019137	0.0180265	N.D.	N.D.	N.D.	N.D.	0.0116708	0.0111747	0.0127516	0.010744	N.D.	N.D.	N.D.	N.D.	N.D.	N.D.	N.D.	N.D.	0.00514687	0.00400542	0.00281081	0.00408717	0.0141474	0.00060563	0.0171649	0.00179622	N.A.	N.A.	0.0115853	0.000864884	N.A.	N.A.	N.A.	N.A.	0.00401257	0.000955071	1.21329
A_0099	Glutaryl CoA_divalent	Glutaryl-CoA	3081383		439.567	11.3492	N.D.	N.D.	N.D.	N.D.	0.000750158	0.000983166	0.000841921	0.000723517	N.D.	N.D.	N.D.	N.D.	N.D.	N.D.	N.D.	N.D.	N.D.	N.D.	N.D.	N.D.	N.D.	N.D.	N.D.	N.D.	N.D.	N.D.	N.D.	N.D.	N.A.	N.A.	0.00082469	0.000117193	N.A.	N.A.	N.A.	N.A.	N.A.	N.A.	N.A.	N.A.	N.A.	N.A.	1<
C_0123	Glutathione (GSH)	GSH	124886	HMDB0000125	308.09	14.1335	0.600664	0.609248	0.446684	0.468924	0.201466	0.217008	0.228162	0.176915	0.0941988	0.0620734	0.0787556	0.112772	0.432039	0.376332	0.597359	0.456844	N.D.	N.D.	N.D.	N.D.	0.0198051	0.0449601	0.0474836	0.0367963	0.255278	0.202514	0.176591	0.31784	0.53138	0.0855138	0.205888	0.022202	0.08695	0.0216436	0.465644	0.0940426	N.A.	N.A.	0.0372613	0.0124993	0.238055	0.0624586	0.387459
C_0122	Glutathione (GSSG)_divalent	GSSG	65359		307.082	12.8304	0.451034	0.431312	0.523811	0.522462	0.139534	0.124867	0.140721	0.165731	0.0702503	0.107492	0.109471	0.0807352	0.571993	0.583967	0.474445	0.499007	N.D.	N.D.	N.D.	N.D.	0.0312389	0.0350888	0.0289706	0.0317187	0.570236	0.559393	0.530096	0.465136	0.482155	0.0480046	0.142713	0.0169548	0.0919871	0.0195378	0.532353	0.0538537	N.A.	N.A.	0.0317543	0.00252554	0.531215	0.0472027	0.295991
C_0003	Gly	Gly	750	HMDB0000123	76.0401	8.36542	0.0199001	0.0163614	0.0199259	0.0146516	0.245529	0.25611	0.291858	0.307919	0.2634	0.253084	0.240536	0.261671	0.0165349	0.016234	0.0196153	0.0176073	0.0493705	0.0504077	0.0542078	0.055752	0.0908271	0.118407	0.109742	0.104135	0.0271877	0.0193137	0.0244393	0.0220875	0.0177097	0.00263815	0.275354	0.0293981	0.254673	0.0104485	0.0174979	0.00152972	0.0524345	0.00303571	0.105778	0.0115676	0.0232571	0.00335488	15.5482
C_0086	Gly-Asp	Gly-Asp	97363		191.066	10.1386	N.D.	N.D.	N.D.	N.D.	N.D.	N.D.	N.D.	N.D.	0.000703932	N.D.	N.D.	0.000482829	N.D.	N.D.	N.D.	N.D.	0.00151996	0.00169614	0.00166622	0.00169368	0.0139865	0.0357418	0.0196718	0.0297376	N.D.	N.D.	N.D.	N.D.	N.A.	N.A.	N.A.	N.A.	0.000593381	0.000156343	N.A.	N.A.	0.001644	8.37997e-05	0.0247844	0.00978661	N.A.	N.A.	N.A.
C_0009	Glycerol	Glycerol	753	HMDB0000131	93.0551	26.7532	0.724613	1.04424	1.08319	0.891229	1.27024	0.990115	0.998823	0.836119	0.605004	0.877147	0.878879	0.64089	0.64895	0.62934	1.19385	0.66967	0.857572	0.973161	1.26119	1.0672	1.04768	1.08336	0.770232	0.90179	0.454373	0.717391	0.821229	0.736572	0.935818	0.163371	1.02382	0.180476	0.75048	0.147991	0.785453	0.272763	1.03978	0.170695	0.950766	0.143719	0.682391	0.158565	1.09404
A_0032	Glycerol 3-phosphate	G3P	439162	HMDB0000126	171.007	11.8787	0.00438409	0.00574684	0.00527876	0.0019984	0.00119499	0.00176356	0.00194797	0.00239919	0.0032464	0.00312958	0.00339872	0.00390624	0.00625718	0.00610671	0.00687421	0.00623018	0.00240279	0.0019764	0.00210206	0.00207322	0.0222787	0.0437268	0.0390003	0.0358805	0.00508883	0.0035411	0.00437851	0.00386325	0.00435202	0.00166783	0.00182643	0.000498495	0.00342024	0.000342227	0.00636707	0.000344383	0.00213862	0.000184133	0.0352216	0.0092118	0.00421792	0.000675315	0.419674
A_0104	Glycocholic acid	Glycocholic acid	10140	HMDB0000138	464.3	6.66525	0.00669068	0.00719639	0.00552275	0.00618057	0.00463316	0.00851366	0.00610475	0.00689835	0.0230845	0.0197663	0.0181688	0.0206304	0.00701338	0.00666873	0.00725027	0.00568481	0.0201475	0.0237357	0.0327052	0.0309253	0.00806952	0.00832135	0.00970667	0.00791818	N.D.	N.D.	N.D.	N.D.	0.0063976	0.000715643	0.00653748	0.00161753	0.0204125	0.00205253	0.0066543	0.00068902	0.0268784	0.00593049	0.00850393	0.000818887	N.A.	N.A.	1.02186
A_0106	Glycyrrhetinic acid	Glycyrrhetinic acid	10114	HMDB0011628	469.328	6.71299	N.D.	N.D.	N.D.	N.D.	N.D.	N.D.	N.D.	N.D.	N.D.	0.000249021	N.D.	N.D.	N.D.	N.D.	N.D.	N.D.	0.000406894	0.000320162	0.000510546	0.000314783	N.D.	N.D.	N.D.	N.D.	N.D.	N.D.	N.D.	N.D.	N.A.	N.A.	N.A.	N.A.	0.000249021	N.A.	N.A.	N.A.	0.000388096	9.1901e-05	N.A.	N.A.	N.A.	N.A.	N.A.
A_0078	GMP	GMP	6804	HMDB0001397	362.05	9.00571	0.00441287	0.00476239	0.00357987	0.00519278	0.0101443	0.00963289	0.0121342	0.0101783	0.00454446	0.00436235	0.00485159	0.00486768	0.00397612	0.00464996	0.00452967	0.00474145	N.D.	N.D.	N.D.	N.D.	0.0128337	0.0217717	0.0220163	0.0170237	0.00742282	0.00485685	0.00662771	0.00449438	0.00448698	0.000683702	0.0105224	0.00110311	0.00465652	0.000246127	0.0044743	0.000343257	N.A.	N.A.	0.0184114	0.00437126	0.00585044	0.0014027	2.34511
A_0114	GTP	GTP	6830	HMDB0001273	521.981	11.2568	0.00111831	0.00112859	0.00211355	0.00183861	0.00185166	0.00153078	0.00178553	0.00169486	0.00161618	0.00180091	0.0017428	0.00218886	0.00197927	0.00212933	0.00193695	0.00195152	N.D.	N.D.	N.D.	N.D.	0.000599177	0.00100095	0.000847532	0.000910493	0.00163369	0.00131421	0.00146044	0.00137609	0.00154977	0.000504915	0.00171571	0.000139034	0.00183719	0.00024681	0.00199926	8.84663e-05	N.A.	N.A.	0.000839538	0.000172168	0.00144611	0.000138677	1.10707
C_0061	Guanine	Guanine	764	HMDB0000132	152.058	8.3637	N.D.	0.00122278	N.D.	N.D.	0.00159505	0.00253219	0.00165333	0.0020336	0.00189383	0.00159418	0.000965746	0.00161111	N.D.	0.000630065	N.D.	N.D.	0.00209768	0.0019792	0.0021835	0.00214749	0.00307302	0.00326217	0.0028475	0.00266179	N.D.	N.D.	0.000940211	0.000725694	0.00122278	N.A.	0.00195354	0.000432007	0.00151622	0.000391873	0.000630065	N.A.	0.00210197	8.90892e-05	0.00296112	0.000261827	0.000832953	0.000151687	1.59762
C_0116	Guanosine	Guanosine	6802	HMDB0000133	284.097	13.2491	0.00505296	0.00608162	0.00466261	0.00380769	0.00491085	0.00440962	0.00354352	0.00356904	0.00341345	0.00285445	0.00136562	0.00352716	0.00583193	0.00595551	0.0059288	0.00471054	0.00916767	0.0092534	0.00988485	0.009952	0.00177289	0.0027556	0.00207329	0.00201576	0.0060901	0.00836737	0.00817454	0.00822359	0.00490122	0.000943242	0.00410826	0.000669491	0.00279017	0.000994168	0.0056067	0.00059979	0.00956448	0.000411109	0.00215438	0.000421421	0.0077139	0.00108562	0.838211
C_0079	Harman	Harman	5281404		183.091	8.67372	N.D.	N.D.	N.D.	N.D.	N.D.	N.D.	N.D.	N.D.	N.D.	N.D.	N.D.	N.D.	N.D.	N.D.	N.D.	N.D.	N.D.	N.D.	N.D.	N.D.	N.D.	N.D.	N.D.	N.D.	0.00778517	0.00861956	0.0077843	0.0078277	N.A.	N.A.	N.A.	N.A.	N.A.	N.A.	N.A.	N.A.	N.A.	N.A.	N.A.	N.A.	0.00800418	0.000410752	N.A.
A_0011	Hexanoic acid	Hexanoic acid	8892	HMDB0000535	115.076	8.75547	N.D.	N.D.	N.D.	N.D.	N.D.	N.D.	N.D.	N.D.	N.D.	N.D.	N.D.	N.D.	N.D.	N.D.	N.D.	N.D.	N.D.	N.D.	N.D.	N.D.	N.D.	N.D.	N.D.	N.D.	0.00128452	0.00119838	0.00129884	0.00137514	N.A.	N.A.	N.A.	N.A.	N.A.	N.A.	N.A.	N.A.	N.A.	N.A.	N.A.	N.A.	0.00128922	7.24544e-05	N.A.
C_0063	His	His	773	HMDB0000177	156.077	7.25498	0.0792432	0.0845265	0.0718785	0.0882632	0.126415	0.127619	0.152907	0.140669	0.0464486	0.0446095	0.0404589	0.0449674	0.0712416	0.0762509	0.0752233	0.0775836	0.0125408	0.0137199	0.0151576	0.0150981	0.0229822	0.0268727	0.0271913	0.0249869	0.124758	0.136633	0.158143	0.148335	0.0809778	0.00710578	0.136903	0.01247	0.0441211	0.00256799	0.0750749	0.00273206	0.0141291	0.00124994	0.0255082	0.00194484	0.141967	0.0144544	1.69062
C_0085	Homocitrulline	Homocitrulline	65072	HMDB0000679	190.118	11.6345	N.D.	N.D.	N.D.	N.D.	N.D.	N.D.	N.D.	N.D.	N.D.	N.D.	N.D.	N.D.	N.D.	N.D.	N.D.	N.D.	N.D.	N.D.	N.D.	N.D.	N.D.	N.D.	N.D.	N.D.	0.000781667	N.D.	0.00106962	0.000884757	N.A.	N.A.	N.A.	N.A.	N.A.	N.A.	N.A.	N.A.	N.A.	N.A.	N.A.	N.A.	0.000912015	0.0001459	N.A.
C_0026	Homoserine	Homoserine	12647	HMDB0000719	120.066	10.3559	N.D.	N.D.	N.D.	N.D.	N.D.	N.D.	N.D.	N.D.	0.00279895	N.D.	N.D.	0.00245549	N.D.	N.D.	N.D.	N.D.	N.D.	N.D.	N.D.	N.D.	N.D.	N.D.	N.D.	N.D.	0.00467492	0.00979919	0.00933462	0.00963049	N.A.	N.A.	N.A.	N.A.	0.00262722	0.000242864	N.A.	N.A.	N.A.	N.A.	N.A.	N.A.	0.00835981	0.00246408	N.A.
A_0039	Homovanillic acid	HVA	1738	HMDB0000118	181.05	8.14454	N.D.	N.D.	N.D.	N.D.	0.000780836	0.000844429	0.000858429	0.000801009	N.D.	N.D.	N.D.	N.D.	0.000283644	N.D.	N.D.	N.D.	N.D.	N.D.	N.D.	N.D.	N.D.	N.D.	N.D.	N.D.	N.D.	N.D.	N.D.	0.000201241	N.A.	N.A.	0.000821176	3.63433e-05	N.A.	N.A.	0.000283644	N.A.	N.A.	N.A.	N.A.	N.A.	0.000201241	N.A.	1<
C_0041	Hydroxyproline	Hydroxyproline	5810	HMDB0000725	132.066	12.6656	0.0953829	0.106706	0.0969826	0.0810861	0.0887211	0.0958158	0.100985	0.089714	0.00522996	0.00530789	0.00580589	0.00550198	0.103272	0.0911308	0.101923	0.0962721	N.D.	N.D.	N.D.	N.D.	0.00195966	N.D.	0.00209391	0.00185676	N.D.	N.D.	N.D.	N.D.	0.0950394	0.0105626	0.0938091	0.0057208	0.00546143	0.000256549	0.0981493	0.00557554	N.A.	N.A.	0.00197011	0.000118923	N.A.	N.A.	0.987054
C_0049	Hypoxanthine	Hypoxanthine	790	HMDB0000157	137.046	11.5338	0.0244604	0.0242038	0.0258324	0.0225313	0.0220614	0.0169965	0.0173501	0.0162278	0.0240262	0.0243918	0.0196443	0.0237243	0.0198269	0.0200628	0.020472	0.0220228	0.00239051	0.00244248	0.00285413	0.00271674	0.00835898	0.00928099	0.00928064	0.00872308	0.0258697	0.0280453	0.0285704	0.0244722	0.024257	0.0013545	0.0181589	0.00264349	0.0229467	0.00221841	0.0205961	0.000987766	0.00260097	0.000221288	0.00891092	0.000452241	0.0267394	0.00191092	0.748607
C_0045	Ile	Ile	791	HMDB0000172	133.105	10.5171	0.0163501	0.0165851	0.0145014	0.016504	0.0141068	0.0166752	0.0151475	0.0160375	0.0143423	0.012798	0.0120556	0.0136795	0.0156654	0.0156455	0.0154719	0.0139768	0.00603561	0.00649658	0.00691688	0.00652641	0.00931829	0.0108071	0.0109333	0.00931759	0.0424416	0.0447927	0.0457652	0.0434078	0.0159852	0.000993951	0.0154917	0.00111583	0.0132188	0.00100078	0.0151899	0.000813369	0.00649387	0.000360556	0.0100941	0.000897678	0.0441018	0.00146993	0.969132
C_0034	Imidazole-4-acetic acid	Imidazole-4-acetic acid	96215	HMDB0002024	127.05	8.04786	N.D.	N.D.	N.D.	N.D.	0.00242649	0.00269728	0.0032822	0.00367723	N.D.	N.D.	N.D.	N.D.	N.D.	N.D.	N.D.	N.D.	N.D.	N.D.	N.D.	N.D.	N.D.	N.D.	N.D.	N.D.	N.D.	N.D.	N.D.	N.D.	N.A.	N.A.	0.0030208	0.00056483	N.A.	N.A.	N.A.	N.A.	N.A.	N.A.	N.A.	N.A.	N.A.	N.A.	1<
C_0064	Imidazolelactic acid	Imidazolelactic acid	793		157.061	8.95661	0.000949323	0.00133019	0.00104777	0.00101318	0.00694082	0.00704428	0.00845915	0.00689147	N.D.	N.D.	N.D.	N.D.	0.00089952	0.000766704	0.00110887	0.00106427	N.D.	N.D.	N.D.	N.D.	N.D.	N.D.	N.D.	0.000518333	0.000884211	0.000756172	0.000737629	0.00100122	0.00108512	0.000168393	0.00733393	0.000752844	N.A.	N.A.	0.000959841	0.000157115	N.A.	N.A.	0.000518333	N.A.	0.000844808	0.000122965	6.75866
A_0077	IMP	IMP	8582	HMDB0000175	347.038	9.40698	0.00159622	0.0013947	0.00112739	0.00180056	0.00154195	0.00141205	0.00127378	0.00177465	0.00434004	0.00358612	0.004939	0.00382505	0.00180397	0.00191644	0.00196147	0.00203696	N.D.	N.D.	N.D.	N.D.	0.0007053	0.00117884	0.0012584	0.00107567	0.00230765	0.0023072	0.00673919	0.00191746	0.00147971	0.000287448	0.00150061	0.000212997	0.00417255	0.000600041	0.00192971	9.74645e-05	N.A.	N.A.	0.00105455	0.000244557	0.00331787	0.00228827	1.01412
C_0114	Inosine	Inosine	6021	HMDB0000195	269.086	22.7871	0.0199489	0.0177243	0.0277127	0.013548	0.0151415	0.00834136	0.00560798	0.00554454	0.00666437	0.00532329	0.00308833	0.00660534	0.0153036	0.0137059	0.0179237	0.0138141	0.00313833	0.00309697	0.00328931	0.00366736	N.D.	0.00250258	0.00171425	0.00223336	0.0175501	0.0186425	0.0266945	0.0195961	0.0197335	0.00594451	0.00865885	0.00451415	0.00542033	0.00167328	0.0151868	0.00196483	0.00329799	0.00025975	0.00215006	0.000400713	0.0206208	0.00413452	0.43879
A_0004	Isobutyric acid Butyric acid	Isobutyric acid Butyric acid	6590 264	HMDB0001873 HMDB0000039	87.0453	9.66049	0.00775257	0.00915889	0.00871621	0.00816513	0.00527594	0.00413477	0.0053632	0.00411937	N.D.	N.D.	N.D.	N.D.	0.00743827	0.00651087	0.00712005	0.00905624	N.D.	N.D.	N.D.	N.D.	N.D.	N.D.	N.D.	N.D.	0.00460799	0.0045377	0.00481036	0.00503385	0.0084482	0.000616696	0.00472332	0.000689443	N.A.	N.A.	0.00753136	0.00108696	N.A.	N.A.	N.A.	N.A.	0.00474747	0.000223181	0.559092
A_0093	Isobutyryl CoA_divalent	Isobutyryl-CoA	3036931		417.571	9.80987	N.D.	N.D.	0.000873784	0.000931063	0.00363027	0.00291548	0.00337627	0.00349329	0.000343038	0.000682564	0.000429571	0.000574513	0.000235424	0.000318293	N.D.	0.000365874	N.D.	N.D.	N.D.	N.D.	N.D.	N.D.	N.D.	N.D.	0.000888047	0.000725311	0.00120704	0.00096605	0.000902424	4.05018e-05	0.00335383	0.000310118	0.000507421	0.000150841	0.00030653	6.60154e-05	N.A.	N.A.	N.A.	N.A.	0.000946612	0.000200503	3.71647
C_0004	Isopropanolamine	Isopropanolamine	4	HMDB0012136	76.076	6.95593	0.00419409	0.00522183	0.00349899	0.00622309	N.D.	N.D.	N.D.	N.D.	0.00558346	0.00535707	0.00605907	0.00567497	0.00396522	0.00399452	0.00420328	0.00365005	N.D.	N.D.	N.D.	N.D.	N.D.	N.D.	N.D.	N.D.	0.0026665	0.00336695	0.00465796	0.0029816	0.0047845	0.0011919	N.A.	N.A.	0.00566864	0.000292581	0.00395327	0.00022825	N.A.	N.A.	N.A.	N.A.	0.00341825	0.0008747	<1
A_0034	Isovalerylalanine N-Acetylleucine	Isovalerylalanine N-Acetylleucine	129285 70912	HMDB0000747 HMDB0011756	172.098	7.89897	0.00144557	0.0014904	0.00166824	0.00165115	0.000972941	0.00061698	0.00094097	0.000688991	N.D.	0.000404378	N.D.	0.00024582	0.00149367	0.00160021	0.00177753	0.00161948	N.D.	N.D.	N.D.	N.D.	N.D.	0.000308266	N.D.	N.D.	0.00303867	0.00266187	0.00298364	0.00320237	0.00156384	0.000112406	0.000804971	0.000178421	0.000325099	0.000112118	0.00162272	0.000117102	N.A.	N.A.	0.000308266	N.A.	0.00297164	0.000226443	0.51474
A_0005	Lactic acid	Lactic acid	612	HMDB0000190,HMDB0001311	89.0251	10.5285	0.0114218	0.00667295	0.00798846	0.0105018	0.0117403	0.0123703	0.00514727	0.00803925	0.00714886	0.00690976	0.0079833	0.00640083	0.00897335	0.00738554	0.0183949	0.0093424	0.00616189	0.0128052	0.016046	0.0104319	0.0122691	0.0112584	0.0115785	0.0205805	0.00514199	0.0151069	0.00797714	0.0154384	0.00914624	0.00219645	0.00932428	0.00337708	0.00711069	0.000660093	0.011024	0.00498669	0.0113612	0.00416049	0.0139216	0.00445922	0.0109161	0.00516372	1.01947
A_0049	Lauric acid	Lauric acid	3893	HMDB0000638	199.17	7.54985	0.0035321	0.00485517	0.00421027	0.00404867	0.00445493	0.00382528	0.00336702	0.00407103	0.00406855	0.00407126	0.00380804	0.00302655	0.00284665	0.00350894	0.00335477	0.00392081	0.00516954	0.00429382	0.0034554	0.0035852	0.00438323	0.00371198	0.00335678	0.0034296	0.00279484	0.00274063	0.00312228	0.00249614	0.00416155	0.000545416	0.00392956	0.000455833	0.0037436	0.000493716	0.00340779	0.00044389	0.00412599	0.000787253	0.0037204	0.000467691	0.00278847	0.000257693	0.944254
A_0107	Lauroyl CoA_divalent	Lauroyl CoA	165436		473.633	9.12856	0.00033459	0.000480849	0.000534246	0.000411577	0.000779375	0.00115459	0.000874277	0.000629912	N.D.	N.D.	N.D.	N.D.	0.000341507	N.D.	0.000516792	0.000591247	N.D.	N.D.	N.D.	N.D.	N.D.	N.D.	N.D.	N.D.	0.000520831	0.000354676	0.000430918	0.000723238	0.000440316	8.65442e-05	0.000859538	0.000220926	N.A.	N.A.	0.000483182	0.000128218	N.A.	N.A.	N.A.	N.A.	0.000507416	0.000159102	1.95209
C_0046	Leu	Leu	857	HMDB0000687	133.105	10.6393	0.0317154	0.0341453	0.0293322	0.0334639	0.0253785	0.031085	0.0280049	0.0286682	0.0283105	0.0263316	0.024838	0.0249815	0.0304826	0.0318168	0.0320415	0.0281389	0.013635	0.0146847	0.0161944	0.0155687	0.022214	0.0241909	0.024186	0.0228498	0.0940574	0.0932196	0.0956612	0.0918675	0.0321642	0.0021475	0.0282842	0.00234614	0.0261154	0.00161063	0.0306199	0.00179143	0.0150207	0.00111218	0.0233602	0.000991019	0.0937014	0.00158773	0.879368
C_0058	Lys	Lys	866	HMDB0000182,HMDB0003405	148.116	6.80448	0.0145788	0.0147852	0.014407	0.0130429	0.0567805	0.0579646	0.0604661	0.0588676	0.0110544	0.00954847	0.010943	0.010369	0.0134578	0.0125375	0.0129457	0.0118951	0.00952702	0.00972675	0.0107212	0.0101827	0.0102428	0.0101158	0.0116564	0.00844775	0.129502	0.186348	0.176354	0.185768	0.0142035	0.000789021	0.0585197	0.00155376	0.0104787	0.000689049	0.012709	0.00066045	0.0100394	0.00053095	0.0101157	0.00131302	0.169493	0.0270511	4.1201
A_0017	Malic acid	Malic acid	525	HMDB0000156,HMDB0000744	133.015	20.9536	0.0145155	0.0178929	0.0256498	0.0205353	0.0335964	0.027614	0.0202213	0.0228034	0.0129141	0.0127455	0.0122198	0.0146725	0.0178849	0.019059	0.0203108	0.0182553	N.D.	N.D.	N.D.	N.D.	0.0123675	0.0135052	0.0156356	0.00991643	0.065576	0.0594966	0.0713666	0.0682456	0.0196484	0.00469867	0.0260588	0.00588524	0.013138	0.00106487	0.0188775	0.00107391	N.A.	N.A.	0.0128562	0.0023824	0.0661712	0.00503987	1.32626
C_0104	Malonylcarnitine	Malonylcarnitine	22833583	HMDB0002095	248.112	10.2507	0.00119807	0.00154795	0.00141708	0.0015679	N.D.	N.D.	N.D.	N.D.	N.D.	N.D.	N.D.	N.D.	0.00163412	0.00150464	0.00140733	0.00143637	N.D.	N.D.	N.D.	N.D.	N.D.	N.D.	N.D.	N.D.	N.D.	N.D.	N.D.	N.D.	0.00143275	0.000170154	N.A.	N.A.	N.A.	N.A.	0.00149561	0.000100942	N.A.	N.A.	N.A.	N.A.	N.A.	N.A.	<1
C_0060	Met	Met	876	HMDB0000696	150.059	11.1157	0.101664	0.106841	0.0953729	0.110218	0.0994963	0.0984164	0.107897	0.0882177	0.0446316	0.043409	0.0423971	0.0471881	0.0883782	0.094293	0.103925	0.0926286	0.0131793	0.0168754	0.0187437	0.0194419	0.030905	0.038819	0.0365383	0.0308277	0.209817	0.2004	0.234232	0.240215	0.103524	0.00647345	0.0985067	0.00806269	0.0444064	0.00206725	0.0948062	0.00656951	0.0170601	0.00280489	0.0342725	0.0040419	0.221166	0.0190931	0.951536
C_0038	Metformin	Metformin	4091	HMDB0001921	130.108	5.51051	N.D.	N.D.	N.D.	0.00039461	N.D.	N.D.	N.D.	N.D.	N.D.	N.D.	N.D.	N.D.	N.D.	N.D.	N.D.	N.D.	N.D.	N.D.	N.D.	N.D.	N.D.	N.D.	N.D.	N.D.	N.D.	N.D.	N.D.	N.D.	0.00039461	N.A.	N.A.	N.A.	N.A.	N.A.	N.A.	N.A.	N.A.	N.A.	N.A.	N.A.	N.A.	N.A.	<1
C_0070	Methionine sulfoxide	Methionine sulfoxide	158980	HMDB0002005	166.053	12.3677	0.00297639	0.00312063	0.00262707	0.00303087	0.00249566	0.00370849	0.00288146	0.00399507	0.00299269	0.00240935	0.00213851	0.00216251	0.00346274	0.00341825	0.00243502	0.00251599	0.00504583	0.0033535	0.00304852	0.00328295	0.00390287	0.0037852	0.00339683	0.00314809	0.0069248	0.00871335	0.00974085	0.00795939	0.00293874	0.000216121	0.00327017	0.00069966	0.00242576	0.000397283	0.002958	0.00055841	0.0036827	0.000918055	0.00355825	0.0003486	0.0083346	0.00119014	1.11278
A_0022	Mevalonic acid	Mevalonic acid	134965	HMDB0000227	147.066	8.53345	N.D.	0.000479098	0.00135875	0.00250612	N.D.	0.000943146	0.00110341	0.00103042	N.D.	N.D.	N.D.	N.D.	0.000840153	0.000664868	N.D.	0.000786227	N.D.	N.D.	N.D.	N.D.	N.D.	N.D.	N.D.	N.D.	0.000886096	N.D.	0.00198176	0.00194249	0.00144799	0.00101645	0.00102566	8.02389e-05	N.A.	N.A.	0.000763749	8.97783e-05	N.A.	N.A.	N.A.	N.A.	0.00160345	0.000621555	0.708332
A_0051	Myristoleic acid	Myristoleic acid	5281119	HMDB0002000	225.186	7.37435	N.D.	N.D.	N.D.	N.D.	N.D.	N.D.	N.D.	N.D.	0.00087644	0.000932706	0.000632098	0.000925604	0.000367602	0.000279214	0.000436792	N.D.	0.000597275	0.000552295	0.00053489	0.000664683	0.000334466	N.D.	N.D.	0.000234242	N.D.	0.000195098	N.D.	N.D.	N.A.	N.A.	N.A.	N.A.	0.000841712	0.000141965	0.000361203	7.89836e-05	0.000587286	5.79075e-05	0.000284354	7.08692e-05	0.000195098	N.A.	N.A.
A_0036	N-Acetylaspartic acid	N-Acetylaspartic acid	65065	HMDB0000812	174.04	14.2975	N.D.	0.000616817	0.000439296	N.D.	0.00129141	0.00111257	0.000888804	N.D.	N.D.	N.D.	N.D.	N.D.	0.000595652	0.00060522	N.D.	0.000578631	N.D.	N.D.	N.D.	N.D.	N.D.	N.D.	N.D.	N.D.	0.00318985	0.00240243	0.00375461	0.00184801	0.000528057	0.000125526	0.00109759	0.000201721	N.A.	N.A.	0.000593168	1.34675e-05	N.A.	N.A.	N.A.	N.A.	0.00279873	0.00084214	2.07855
A_0042	N-Acetylglutamic acid	N-AcGlu	70914	HMDB0001138	188.057	12.9414	0.000481291	N.D.	N.D.	N.D.	0.0032855	0.00385062	0.00297875	0.0031066	0.000407557	0.000572075	0.000724834	0.00049164	0.000517366	0.000763595	N.D.	N.D.	N.D.	N.D.	N.D.	N.D.	N.D.	N.D.	N.D.	N.D.	0.000762716	0.000792231	0.000980808	0.000687809	0.000481291	N.A.	0.00330537	0.000384659	0.000549026	0.000135088	0.000640481	0.00017411	N.A.	N.A.	N.A.	N.A.	0.000805891	0.000124619	6.86771
C_0089	N-Acetylhistidine	N-Acetylhistidine	75619		198.087	10.0574	N.D.	N.D.	N.D.	N.D.	0.000483636	N.D.	N.D.	N.D.	N.D.	N.D.	N.D.	N.D.	N.D.	N.D.	N.D.	N.D.	N.D.	N.D.	N.D.	N.D.	N.D.	N.D.	N.D.	N.D.	N.D.	N.D.	0.000278476	N.D.	N.A.	N.A.	0.000483636	N.A.	N.A.	N.A.	N.A.	N.A.	N.A.	N.A.	N.A.	N.A.	0.000278476	N.A.	1<
C_0083	N-Acetyllysine	N-Acetyllysine	92907	HMDB0000446	189.123	9.89214	N.D.	N.D.	N.D.	N.D.	N.D.	N.D.	N.D.	N.D.	N.D.	N.D.	N.D.	N.D.	N.D.	N.D.	N.D.	N.D.	0.00349067	0.00353006	0.00432009	0.0039264	0.00606487	0.00759484	0.0065184	0.00627462	N.D.	N.D.	N.D.	N.D.	N.A.	N.A.	N.A.	N.A.	N.A.	N.A.	N.A.	N.A.	0.00381681	0.00038897	0.00661318	0.000680175	N.A.	N.A.	N.A.
A_0043	N-Acetylmethionine	N-Acetylmethionine	448580	HMDB0011745	190.054	7.99283	N.D.	N.D.	N.D.	N.D.	N.D.	N.D.	N.D.	N.D.	N.D.	N.D.	N.D.	N.D.	N.D.	0.000413421	N.D.	N.D.	N.D.	N.D.	N.D.	N.D.	N.D.	N.D.	N.D.	N.D.	0.000451095	0.000301655	0.000558789	0.000389254	N.A.	N.A.	N.A.	N.A.	N.A.	N.A.	0.000413421	N.A.	N.A.	N.A.	N.A.	N.A.	0.000425198	0.000108123	N.A.
C_0074	N-Acetylornithine	N-AcOrn	439232	HMDB0003357	175.107	9.63081	N.D.	N.D.	N.D.	N.D.	N.D.	N.D.	N.D.	N.D.	N.D.	N.D.	N.D.	N.D.	N.D.	N.D.	N.D.	N.D.	0.0063675	0.00702756	0.00712955	0.00686524	0.0131278	0.0159388	0.0138387	0.0142526	N.D.	N.D.	0.00199622	0.00172928	N.A.	N.A.	N.A.	N.A.	N.A.	N.A.	N.A.	N.A.	0.00684746	0.000337977	0.0142895	0.00119366	0.00186275	0.000188756	N.A.
C_0039	N-Acetylputrescine	N-Acetylputrescine	122356	HMDB0002064	131.118	8.52506	0.0664759	0.062653	0.0622212	0.0583469	0.258079	0.239767	0.298484	0.266133	0.00442507	0.00705213	0.00429905	0.00554073	0.0694915	0.0568336	0.0586595	0.059342	N.D.	N.D.	N.D.	N.D.	0.00120162	0.00180071	0.00201115	0.00175932	0.00963095	0.00864622	0.0079246	0.00849451	0.0624242	0.00332338	0.265616	0.0245323	0.00532924	0.00127696	0.0610817	0.00570568	N.A.	N.A.	0.0016932	0.00034577	0.00867407	0.000709541	4.25501
A_0037	N-Carbamoylaspartic acid	Carbamoyl-Asp	93072	HMDB0000828	175.037	15.1482	0.0851259	0.0823314	0.0888874	0.0922119	0.0184092	0.0133494	0.014522	0.0141995	0.252613	0.284802	0.270923	0.295639	0.0955204	0.0960917	0.0952866	0.0964353	N.D.	N.D.	N.D.	N.D.	0.00245573	N.D.	N.D.	N.D.	1.98574	1.98001	2.09141	1.9835	0.0871391	0.00431883	0.01512	0.00224785	0.275994	0.018582	0.0958335	0.000524693	N.A.	N.A.	0.00245573	N.A.	2.01016	0.0542137	0.173516
C_0096	N1,N8-Diacetylspermidine	N1,N8-Diacetylspermidine	389613	HMDB0041947	230.185	10.569	0.00890103	0.00860377	0.00823656	0.00652268	0.136025	0.128302	0.147404	0.150899	N.D.	N.D.	N.D.	N.D.	0.00978526	0.00722742	0.00756457	0.00704369	N.D.	N.D.	N.D.	N.D.	0.00597661	0.00911101	0.0105301	0.00779182	0.00107665	0.000786816	0.000704478	0.00067991	0.00806601	0.00106417	0.140657	0.0104007	N.A.	N.A.	0.00790523	0.00127177	N.A.	N.A.	0.00835238	0.00193877	0.000811963	0.000182283	17.4383
C_0098	N2-Succinylornithine	N2-Succinylornithine	127370	HMDB0001199	233.113	10.6232	0.158666	0.174218	0.155144	0.152951	0.0625863	0.0554647	0.0692371	0.0574307	0.0545994	0.0530736	0.05992	0.0578574	0.172977	0.15741	0.184791	0.175828	N.D.	N.D.	N.D.	N.D.	N.D.	N.D.	N.D.	N.D.	0.10809	0.149169	0.115137	0.135887	0.160245	0.00960842	0.0611797	0.00615402	0.0563626	0.00309925	0.172752	0.0113992	N.A.	N.A.	N.A.	N.A.	0.127071	0.0188743	0.381789
C_0084	N6,N6,N6-Trimethyllysine	Trimethyllysine	440120	HMDB0001325	189.159	7.12874	0.00928801	0.0092936	0.00827446	0.00866374	0.0389717	0.0394782	0.045142	0.0415348	0.00243684	0.002576	0.00281955	0.00283576	0.00828038	0.00836536	0.00860221	0.00824488	N.D.	N.D.	N.D.	N.D.	0.000534485	0.000698859	0.000794385	0.000452932	0.0168826	0.0176176	0.0173391	0.0177008	0.00887995	0.000500325	0.0412817	0.00280205	0.00266704	0.000194081	0.00837321	0.000160822	N.A.	N.A.	0.000620165	0.000154761	0.017385	0.000368933	4.64886
C_0082	N6-Acetyllysine	N6-Acetyllysine	92832	HMDB0000206	189.122	11.9513	N.D.	N.D.	N.D.	N.D.	0.00188085	0.00137198	0.00152212	0.00217093	N.D.	N.D.	N.D.	N.D.	N.D.	N.D.	N.D.	N.D.	N.D.	N.D.	N.D.	N.D.	N.D.	N.D.	N.D.	N.D.	N.D.	N.D.	N.D.	0.00138366	N.A.	N.A.	0.00173647	0.000359815	N.A.	N.A.	N.A.	N.A.	N.A.	N.A.	N.A.	N.A.	0.00138366	N.A.	1<
C_0081	N8-Acetylspermidine	N8-Acetylspermidine	123689	HMDB0002189	188.175	6.23196	0.0117009	0.0114906	0.010917	0.0100119	0.0477817	0.0569895	0.0529387	0.0570449	0.00054841	0.00046797	0.000894328	0.000605265	0.0140724	0.0127321	0.0120107	0.0104362	N.D.	N.D.	N.D.	N.D.	0.020818	0.0148104	0.0217201	0.011173	0.0086549	0.00938634	0.0124635	0.00873134	0.0110301	0.000755346	0.0536887	0.00438232	0.000628993	0.000185641	0.0123129	0.00151492	N.A.	N.A.	0.0171304	0.00501786	0.00980901	0.00179982	4.86748
A_0119	NAD+	NAD+	5893	HMDB0000902	662.1	6.51086	0.133485	0.144953	0.146792	0.145189	0.164251	0.159439	0.161386	0.158094	0.0301465	0.0353621	0.0332853	0.0362621	0.145247	0.141227	0.145028	0.140844	N.D.	N.D.	N.D.	N.D.	0.057456	0.077644	0.0777012	0.0686674	0.246518	0.243783	0.251469	0.246269	0.142604	0.00613451	0.160793	0.00267247	0.033764	0.00271476	0.143087	0.002375	N.A.	N.A.	0.0703672	0.00959734	0.24701	0.00321883	1.12754
A_0121	NADH	NADH	439153	HMDB0001487	664.113	8.04777	0.000844657	0.00117645	0.00347891	0.00344549	N.D.	N.D.	0.000812866	N.D.	N.D.	N.D.	N.D.	N.D.	0.00116805	0.000951795	0.00142016	0.00131153	N.D.	N.D.	N.D.	N.D.	N.D.	0.000196778	N.D.	N.D.	0.000403791	0.000291874	0.000481973	0.000797877	0.00223638	0.00142199	0.000812866	N.A.	N.A.	N.A.	0.00121288	0.000202378	N.A.	N.A.	0.000196778	N.A.	0.000493879	0.000217162	0.363475
A_0123	NADP+	NADP+	5886	HMDB0000217	742.065	9.2174	0.0198074	0.0216755	0.0222743	0.0207345	0.0264564	0.0255023	0.0264561	0.0258141	0.00495074	0.00475327	0.00461335	0.00551723	0.0223693	0.0199496	0.0208667	0.0229996	N.D.	N.D.	N.D.	N.D.	0.0206308	0.024721	0.0274941	0.023034	0.0332103	0.0320156	0.0335376	0.03118	0.0211229	0.00108205	0.0260572	0.000478021	0.00495865	0.000397275	0.0215463	0.0013905	N.A.	N.A.	0.02397	0.00288734	0.0324859	0.00108894	1.2336
A_0081	NADPH_divalent	NADPH	5884		371.539	11.0828	0.00220841	0.00262775	0.00272892	0.00228892	N.D.	N.D.	N.D.	N.D.	N.D.	N.D.	N.D.	N.D.	0.0019146	0.00216172	0.00347506	0.00218549	N.D.	N.D.	N.D.	N.D.	N.D.	N.D.	N.D.	N.D.	N.D.	N.D.	N.D.	0.000525304	0.0024635	0.000253624	N.A.	N.A.	N.A.	N.A.	0.00243422	0.000704624	N.A.	N.A.	N.A.	N.A.	0.000525304	N.A.	<1
C_0031	Nicotinamide	Nicotinamide	936	HMDB0001406	123.055	7.36366	0.00067114	0.000613237	0.000732143	0.000509149	0.000658038	0.000755467	0.000679944	0.000744226	N.D.	N.D.	N.D.	N.D.	N.D.	N.D.	0.000737818	0.000625997	N.D.	N.D.	N.D.	N.D.	N.D.	N.D.	0.000472596	0.000611193	0.0012107	0.00116344	0.00124864	0.00120536	0.000631417	9.48746e-05	0.000709419	4.77517e-05	N.A.	N.A.	0.000681908	7.90692e-05	N.A.	N.A.	0.000541894	9.8003e-05	0.00120704	3.48695e-05	1.12353
C_0032	Nicotinic acid	Nicotinic acid	938	HMDB0001488	124.04	10.2563	0.000848347	0.0012154	0.000856964	0.000961261	0.00096428	0.00110141	0.00111609	0.0011229	0.00100812	0.00104056	0.00122343	0.00113361	0.00114948	0.00128047	0.00154703	0.00147532	N.D.	N.D.	N.D.	N.D.	0.000847536	0.00126775	0.000939595	0.00104921	0.00257344	0.00218321	0.00238611	0.00250677	0.000970493	0.000171147	0.00107617	7.51287e-05	0.00110143	9.71785e-05	0.00136307	0.000181554	N.A.	N.A.	0.00102602	0.000181015	0.00241238	0.000171327	1.10889
C_0125	NMN	NicRN	14180	HMDB0000229	335.06	24.5959	0.00080696	0.000883039	0.000650701	N.D.	0.000458366	N.D.	N.D.	N.D.	N.D.	N.D.	N.D.	N.D.	0.000516147	N.D.	0.000632612	0.00058552	N.D.	N.D.	N.D.	N.D.	N.D.	N.D.	N.D.	0.00047552	0.0012641	0.000938581	0.00108572	0.00105751	0.000780234	0.000118452	0.000458366	N.A.	N.A.	N.A.	0.000578093	5.85864e-05	N.A.	N.A.	0.00047552	N.A.	0.00108648	0.000134489	0.587472
C_0057	O-Acetylserine	O-Acetylserine	99478	HMDB0003011	148.06	13.3891	N.D.	N.D.	N.D.	N.D.	0.0040425	0.00224202	0.00153562	0.00164946	N.D.	N.D.	N.D.	N.D.	N.D.	N.D.	N.D.	N.D.	N.D.	N.D.	N.D.	N.D.	N.D.	N.D.	N.D.	N.D.	N.D.	0.000814808	N.D.	0.000837321	N.A.	N.A.	0.0023674	0.00115887	N.A.	N.A.	N.A.	N.A.	N.A.	N.A.	N.A.	N.A.	0.000826064	1.5919e-05	1<
A_0019	Octanoic acid	Octanoic acid	379	HMDB0000482	143.108	8.21719	N.D.	N.D.	N.D.	N.D.	N.D.	N.D.	N.D.	N.D.	N.D.	N.D.	N.D.	N.D.	N.D.	N.D.	N.D.	N.D.	N.D.	0.00109351	0.000931616	N.D.	N.D.	N.D.	N.D.	N.D.	N.D.	0.000782965	0.000943805	0.00121878	N.A.	N.A.	N.A.	N.A.	N.A.	N.A.	N.A.	N.A.	0.00101256	0.000114473	N.A.	N.A.	0.00098185	0.000220385	N.A.
A_0101	Octanoyl CoA_divalent	Octanoyl CoA	445344		445.603	9.43487	0.000240363	N.D.	N.D.	0.000248329	0.000422192	N.D.	0.000637219	0.000462652	N.D.	N.D.	N.D.	N.D.	0.000251308	N.D.	0.000176936	0.000316555	N.D.	N.D.	N.D.	N.D.	N.D.	N.D.	N.D.	N.D.	0.000231155	N.D.	N.D.	N.D.	0.000244346	5.6328e-06	0.000507354	0.000114271	N.A.	N.A.	0.000248266	6.98595e-05	N.A.	N.A.	N.A.	N.A.	0.000231155	N.A.	2.07637
C_0117	Ophthalmic acid	Ophthalmic acid	7018721	HMDB0005765	290.133	14.1145	0.0779369	0.0782255	0.0734573	0.0769828	0.0228072	0.0223871	0.0257008	0.0229491	0.00402736	0.00437928	0.0048239	0.00454539	0.0779316	0.0737816	0.0792687	0.075242	N.D.	N.D.	N.D.	N.D.	0.104169	0.161056	0.133301	0.129382	0.0207798	0.0172125	0.0157078	0.0166174	0.0766506	0.00219413	0.0234611	0.00151212	0.00444399	0.000332857	0.076556	0.00249499	N.A.	N.A.	0.131977	0.0232906	0.0175794	0.00222149	0.306078
C_0044	Ornithine	Ornithine	389	HMDB0000214,HMDB0003374	133.096	6.74063	0.00447697	0.00401381	0.00439036	0.00314029	0.00595377	0.00737906	0.0059339	0.00546239	0.00224748	0.00239396	0.00282083	0.00254263	0.00402614	0.00376152	0.00372753	0.0036206	0.00207023	0.00219053	0.00204345	0.00236288	0.00272566	0.00307944	0.00296974	0.00254737	0.00141518	0.0021921	0.00216837	0.00268365	0.00400536	0.000610751	0.00618228	0.000829547	0.00250122	0.000244785	0.00378395	0.000172266	0.00216677	0.000145547	0.00283055	0.000239798	0.00211482	0.000523422	1.5435
A_0038	p-Hydroxyphenylpyruvic acid	HPP	979	HMDB0000707	179.034	8.58992	N.D.	N.D.	N.D.	N.D.	0.0141705	0.00951217	N.D.	N.D.	N.D.	N.D.	N.D.	N.D.	N.D.	N.D.	N.D.	N.D.	N.D.	N.D.	N.D.	N.D.	N.D.	N.D.	N.D.	N.D.	N.D.	N.D.	N.D.	N.D.	N.A.	N.A.	0.0118413	0.00329391	N.A.	N.A.	N.A.	N.A.	N.A.	N.A.	N.A.	N.A.	N.A.	N.A.	1<
A_0050	Pantothenic acid	Pantothenic acid	6613	HMDB0000210	218.101	7.56423	0.007203	0.00708785	0.00706299	0.00725551	0.00597351	0.00522332	0.00590071	0.00557944	N.D.	N.D.	N.D.	N.D.	0.00787962	0.00750329	0.00809057	0.00732149	N.D.	N.D.	N.D.	N.D.	N.D.	N.D.	N.D.	N.D.	0.00749256	0.00721965	0.00731437	0.00643214	0.00715234	9.19289e-05	0.00566924	0.000343057	N.A.	N.A.	0.00769874	0.000349653	N.A.	N.A.	N.A.	N.A.	0.00711468	0.000468879	0.792642
A_0025	Pelargonic acid	Pelargonic acid	8158	HMDB0000847	157.124	8.00622	0.0011595	0.0018983	0.00232028	0.00281117	0.0030671	N.D.	0.00273377	0.00182912	0.0022256	0.00159003	0.00165433	0.0019156	0.00169108	0.0020486	N.D.	N.D.	0.00262552	0.0030686	0.00254747	0.00291605	0.00107494	0.00224742	0.00233874	0.00185724	N.D.	0.00127303	N.D.	N.D.	0.00204731	0.000699621	0.00254333	0.000640583	0.00184639	0.000289364	0.00186984	0.000252799	0.00278941	0.000244525	0.00187958	0.000575636	0.00127303	N.A.	1.24228
C_0071	Phe	Phe	994	HMDB0000159	167.089	11.5366	0.0307067	0.0314235	0.0310023	0.0320638	0.0168021	0.0223412	0.0272811	0.0244101	0.0177379	0.0174032	0.0153963	0.0168888	0.0317576	0.0320802	0.0333388	0.0299213	0.00905489	0.00934343	0.0100637	0.0105748	0.0136976	0.0156607	0.0159177	0.0143031	0.0493632	0.048937	0.0515357	0.052318	0.0312991	0.000588574	0.0227086	0.00442814	0.0168566	0.00103426	0.0317745	0.00141128	0.00975921	0.000689657	0.0148948	0.00106713	0.0505385	0.0016439	0.725536
A_0029	Phosphoenolpyruvic acid	PEP	1005	HMDB0000263	166.975	20.6576	0.00782818	0.00999045	0.011099	0.0158004	0.0103364	0.00697488	0.0043245	0.00491117	0.00350831	0.0035693	0.00346268	0.00378137	0.0140636	0.0143381	0.0116468	0.0116936	N.D.	N.D.	N.D.	N.D.	0.00228522	0.00195134	0.00239662	0.00180948	0.00292797	0.0026629	0.00552138	0.00277722	0.0111795	0.00336672	0.00663674	0.00271575	0.00358042	0.000140909	0.0129355	0.00146549	N.A.	N.A.	0.00211066	0.000275888	0.00347237	0.00137031	0.593652
C_0080	Phosphorylcholine	Phosphorylcholine	1014	HMDB0001565	184.073	24.4299	0.00220229	N.D.	0.00249095	N.D.	N.D.	N.D.	0.00205936	N.D.	N.D.	N.D.	N.D.	N.D.	0.0022652	0.00225434	N.D.	0.00230872	N.D.	N.D.	N.D.	N.D.	N.D.	N.D.	N.D.	N.D.	N.D.	N.D.	N.D.	N.D.	0.00234662	0.000204113	0.00205936	N.A.	N.A.	N.A.	0.00227609	2.87794e-05	N.A.	N.A.	N.A.	N.A.	N.A.	N.A.	0.877585
C_0036	Pipecolic acid	Pipecolic acid	439227	HMDB0000070,HMDB0000716,HMDB0005960	130.086	10.5819	0.00492667	0.00564573	0.00574013	0.0054909	0.00905226	0.00892697	0.00964622	0.00941957	N.D.	N.D.	N.D.	N.D.	0.00509508	0.00525599	0.00547039	0.00471892	N.D.	N.D.	N.D.	N.D.	N.D.	N.D.	N.D.	N.D.	0.0031746	0.00352243	0.0034768	0.00349855	0.00545086	0.00036425	0.00926126	0.000331004	N.A.	N.A.	0.0051351	0.000317198	N.A.	N.A.	N.A.	N.A.	0.0034181	0.000163399	1.69905
C_0022	Pro	Pro	614	HMDB0000162,HMDB0003411	117.074	11.2007	0.00536073	0.00561214	0.00515425	0.00460218	0.00376801	0.00431051	0.00528225	N.D.	0.00579179	0.00634607	0.00663797	0.00710315	0.00521741	0.00450829	0.00590117	0.00549985	N.D.	N.D.	N.D.	N.D.	N.D.	0.00311273	N.D.	0.00286655	0.0876988	0.0787068	0.0652725	0.0804596	0.00518232	0.000429701	0.00445359	0.000767191	0.00646975	0.000549067	0.00528168	0.00058698	N.A.	N.A.	0.00298964	0.000174071	0.0780344	0.00935593	0.85938
A_0092	Propionyl CoA_divalent	Propanoyl-CoA	92753		410.563	9.94737	N.D.	N.D.	N.D.	N.D.	N.D.	N.D.	N.D.	N.D.	N.D.	N.D.	N.D.	N.D.	N.D.	N.D.	N.D.	N.D.	N.D.	N.D.	N.D.	N.D.	0.00203005	0.00227727	0.00165983	0.00215077	N.D.	N.D.	N.D.	N.D.	N.A.	N.A.	N.A.	N.A.	N.A.	N.A.	N.A.	N.A.	N.A.	N.A.	0.00202948	0.000266303	N.A.	N.A.	N.A.
C_0069	Pterin	Pterin	73000	HMDB0000802	164.055	10.5137	0.00267503	0.00258434	0.00214706	0.00213424	N.D.	0.000370324	0.000601292	0.000552978	N.D.	N.D.	N.D.	N.D.	0.00203389	0.00205976	0.00225035	0.00192433	N.D.	N.D.	N.D.	N.D.	N.D.	N.D.	N.D.	N.D.	0.000825215	0.00117777	0.000778241	0.00094706	0.00238517	0.000284809	0.000508198	0.000121822	N.A.	N.A.	0.00206708	0.000135551	N.A.	N.A.	N.A.	N.A.	0.000932071	0.000178582	0.213066
C_0007	Putrescine	Putrescine	1045	HMDB0001414	90.1105	4.54467	0.00219944	0.00218979	0.00224463	0.00229931	0.00762978	0.00949138	0.00875149	0.00877917	0.000924084	0.000956566	0.00118659	0.000872608	0.00234846	0.00261809	0.00208268	0.00198407	N.D.	N.D.	N.D.	N.D.	N.D.	0.000569781	N.D.	N.D.	0.0132772	0.0149365	0.0182328	0.015908	0.00223329	5.00822e-05	0.00866296	0.000769213	0.000984963	0.000138794	0.00225832	0.00028497	N.A.	N.A.	0.000569781	N.A.	0.0155886	0.00207059	3.87901
C_0072	Pyridoxamine	Pyridoxamine	1052	HMDB0001431	169.096	5.81603	0.00101076	0.000921424	N.D.	N.D.	N.D.	N.D.	N.D.	N.D.	N.D.	N.D.	N.D.	N.D.	0.00090161	0.000823582	0.00140922	0.00102798	N.D.	N.D.	N.D.	N.D.	N.D.	N.D.	N.D.	N.D.	N.D.	N.D.	N.D.	N.D.	0.000966093	6.31718e-05	N.A.	N.A.	N.A.	N.A.	0.0010406	0.000259778	N.A.	N.A.	N.A.	N.A.	N.A.	N.A.	<1
C_0105	Pyridoxamine 5'-phosphate	Pyridoxamine-P	1053	HMDB0001555	249.062	10.816	0.00774577	0.00827067	0.00947514	0.0106108	0.00366194	0.00385717	0.00711331	0.00686742	0.00227943	0.00246286	0.00227603	0.00248674	0.00811706	0.0103152	0.00782784	0.00727888	N.D.	N.D.	N.D.	N.D.	0.0059232	0.00659569	0.00664373	0.00610706	0.00542338	0.00396181	0.00358798	0.00350492	0.00902558	0.00128098	0.00537496	0.00186971	0.00237627	0.000114205	0.00838476	0.00133311	N.A.	N.A.	0.00631742	0.000357574	0.00411952	0.000891662	0.595525
A_0003	Pyruvic acid	Pyruvic acid	1060	HMDB0000243	87.01	12.6826	N.D.	0.0136108	N.D.	N.D.	N.D.	0.0178457	N.D.	N.D.	N.D.	N.D.	N.D.	N.D.	N.D.	N.D.	N.D.	N.D.	N.D.	N.D.	N.D.	N.D.	N.D.	N.D.	N.D.	N.D.	N.D.	N.D.	N.D.	0.00966239	0.0136108	N.A.	0.0178457	N.A.	N.A.	N.A.	N.A.	N.A.	N.A.	N.A.	N.A.	N.A.	0.00966239	N.A.	1.31114
A_0046	Quinic acid	Quinic acid	6508	HMDB0003072	191.057	7.98552	0.000822652	N.D.	0.0005679	0.000783725	0.000739932	0.000795738	0.000711836	0.000964433	N.D.	0.000702754	0.0010121	0.000794575	0.000631958	0.000892147	0.00135592	0.000950813	N.D.	0.00106416	0.00087964	N.D.	N.D.	0.000854737	0.00105831	0.00168286	0.000570574	0.0009271	0.000493683	0.0015641	0.000724759	0.000137231	0.000802985	0.00011314	0.000836477	0.000158874	0.00095771	0.000299463	0.000971901	0.000130477	0.00119864	0.000431525	0.000888865	0.000488155	1.10793
A_0062	Rhein	Rhein	10168		283.024	8.48338	0.000712627	0.000705517	0.000850948	0.000895093	N.D.	0.000524933	0.000309695	0.000302297	0.000237635	0.000330345	N.D.	N.D.	0.000616074	0.000849468	0.000591537	0.00110737	N.D.	N.D.	N.D.	N.D.	0.000351756	0.000494688	N.D.	0.000687186	0.000248224	0.000431377	0.000305858	N.D.	0.000791046	9.63997e-05	0.000378975	0.000126458	0.00028399	6.55557e-05	0.000791112	0.000240758	N.A.	N.A.	0.00051121	0.000168325	0.000328486	9.36498e-05	0.479081
A_0054	Ribose 5-phosphate	R5P	439167	HMDB0001548	229.014	10.3614	N.D.	N.D.	N.D.	N.D.	N.D.	N.D.	N.D.	N.D.	N.D.	N.D.	N.D.	N.D.	N.D.	N.D.	N.D.	N.D.	N.D.	N.D.	N.D.	N.D.	N.D.	0.00104969	N.D.	N.D.	N.D.	N.D.	N.D.	N.D.	N.A.	N.A.	N.A.	N.A.	N.A.	N.A.	N.A.	N.A.	N.A.	N.A.	0.00104969	N.A.	N.A.	N.A.	N.A.
A_0053	Ribulose 5-phosphate	Ru5P	439184	HMDB0000618	229.012	10.7633	0.00973416	0.0100179	0.0138531	0.00910449	0.0109821	0.00734973	0.00547084	0.00605514	0.00312375	0.00238813	0.00154294	0.00215526	0.00899037	0.00731303	0.00934606	0.00738744	N.D.	N.D.	N.D.	N.D.	0.00240923	0.00392765	0.00306357	0.00314932	0.00545361	0.00601869	0.00908863	0.00738449	0.0106774	0.00215129	0.00746445	0.00247304	0.00230252	0.000653301	0.00825923	0.00106004	N.A.	N.A.	0.00313744	0.000621911	0.00698636	0.00161903	0.699088
C_0129	S-Adenosylhomocysteine	SAHC	439155	HMDB0000939	385.126	8.83203	N.D.	N.D.	N.D.	N.D.	N.D.	N.D.	N.D.	N.D.	N.D.	N.D.	N.D.	N.D.	N.D.	N.D.	N.D.	N.D.	N.D.	N.D.	N.D.	N.D.	N.D.	N.D.	N.D.	N.D.	0.000281478	0.000202176	N.D.	0.000273522	N.A.	N.A.	N.A.	N.A.	N.A.	N.A.	N.A.	N.A.	N.A.	N.A.	N.A.	N.A.	0.000252392	4.36696e-05	N.A.
C_0130	S-Adenosylmethionine	SAM	34755	HMDB0001185	399.141	7.05474	0.0100224	0.0110224	0.00980141	0.0101159	0.0182269	0.0187362	0.0200226	0.0193643	0.00109711	0.00138194	0.00129308	0.00131093	0.00957324	0.00922989	0.0105896	0.0100654	N.D.	N.D.	N.D.	N.D.	0.00997941	0.00815099	0.0113885	0.00706533	0.0181052	0.0150302	0.0171173	0.0159152	0.0102405	0.000537665	0.0190875	0.000777814	0.00127076	0.000121964	0.00986453	0.000592659	N.A.	N.A.	0.00914607	0.00191858	0.016542	0.00134822	1.86392
C_0128	S-Lactoylglutathione	S-Lactoylglutathione	440018	HMDB0001066	380.111	14.8204	0.000633024	0.0005695	0.00075375	0.000663521	0.00031256	0.000415738	0.000353111	0.000297617	0.000296162	0.000328521	0.000306581	N.D.	0.000622238	0.000685738	0.000642394	0.00051671	N.D.	N.D.	N.D.	N.D.	N.D.	N.D.	N.D.	N.D.	0.000371128	0.000441365	0.000403387	0.000416182	0.000654949	7.66316e-05	0.000344756	5.28105e-05	0.000310421	1.65176e-05	0.00061677	7.17755e-05	N.A.	N.A.	N.A.	N.A.	0.000408016	2.92178e-05	0.526387
C_0124	S-Methylglutathione	S-Methylglutathione	115260		322.105	14.2798	0.00227738	0.00224349	0.00215621	0.00224304	0.000653882	0.000624164	0.000744361	0.000723644	N.D.	N.D.	N.D.	N.D.	0.0021051	0.0019005	0.00255602	0.00194317	N.D.	N.D.	N.D.	N.D.	0.00068146	0.00117533	0.00114725	0.000981452	0.0013445	0.000995626	0.000841111	0.000992018	0.00223003	5.17771e-05	0.000686513	5.67958e-05	N.A.	N.A.	0.0021262	0.000299793	N.A.	N.A.	0.000996372	0.000226702	0.00104331	0.000213312	0.307849
C_0090	SDMA	SDMA	169148	HMDB0003334	203.149	7.65297	0.000670571	0.000755704	0.000550146	0.000844862	0.00312111	0.002863	0.00320008	0.00280004	N.D.	N.D.	N.D.	N.D.	0.000731222	0.000826927	0.000758756	0.000760828	N.D.	N.D.	N.D.	N.D.	N.D.	N.D.	N.D.	N.D.	0.000977632	0.00108477	0.000945184	0.00102695	0.000705321	0.000125561	0.00299606	0.000194412	N.A.	N.A.	0.000769433	4.06355e-05	N.A.	N.A.	N.A.	N.A.	0.00100863	6.08817e-05	4.24779
A_0064	Sedoheptulose 7-phosphate	S7P	165007	HMDB0001068	289.032	9.42112	0.00213562	0.00199342	0.00302039	0.00215473	0.0017231	0.00119994	N.D.	0.000833234	N.D.	N.D.	N.D.	N.D.	0.0014046	0.00149531	0.00169578	0.00188614	N.D.	N.D.	N.D.	N.D.	0.00294581	0.00392582	0.00321269	0.00326155	0.000948518	0.000767522	0.00139252	0.000920227	0.00232604	0.000468458	0.00125209	0.000447219	N.A.	N.A.	0.00162046	0.000214877	N.A.	N.A.	0.00333647	0.000416688	0.0010072	0.000268903	0.538294
C_0016	Ser	Ser	617	HMDB0000187,HMDB0003406	106.05	10.2469	0.00331019	0.00278199	0.00429496	0.00437852	0.00539315	0.00393015	0.0037333	0.00313646	N.D.	N.D.	N.D.	N.D.	0.00241131	0.00306923	0.00348005	0.00249282	0.019045	0.0191101	0.0211572	0.0214757	0.00929052	0.00828804	0.00934647	0.00815603	0.00569342	0.00479877	0.00711049	0.00633879	0.00369142	0.000776483	0.00404827	0.000957996	N.A.	N.A.	0.00286335	0.000504755	0.020197	0.00129942	0.00877026	0.000635744	0.00598537	0.000980484	1.09667
C_0099	Ser-Glu	Ser-Glu			235.092	10.7877	0.00145435	0.00170278	0.00171592	0.00189664	0.000823462	0.000737301	0.000782866	0.000783022	N.D.	N.D.	N.D.	N.D.	0.00142676	0.00170511	0.00128771	0.00152724	N.D.	N.D.	N.D.	N.D.	N.D.	N.D.	N.D.	0.000996067	0.00596858	0.00602549	0.00631425	0.00631837	0.00169242	0.000181698	0.000781663	3.52063e-05	N.A.	N.A.	0.0014867	0.00017563	N.A.	N.A.	0.000996067	N.A.	0.00615667	0.000185801	0.46186
C_0055	Spermidine	Spermidine	1102	HMDB0001257	146.164	4.35852	0.00212819	0.00202905	0.00230014	0.00182829	0.000622792	0.00068376	0.000623555	0.000671916	0.00018791	0.000101037	N.D.	0.00016392	0.00174937	0.00118505	0.00189972	0.00168873	N.D.	N.D.	N.D.	N.D.	0.000562607	0.000376431	0.000741072	0.00029039	0.00179275	0.00186496	0.00199989	0.00168479	0.00207142	0.000197016	0.000650506	3.19303e-05	0.000150956	4.48638e-05	0.00163072	0.000310067	N.A.	N.A.	0.000492625	0.000200851	0.0018356	0.000132202	0.314039
A_0012	Succinic acid	Succinic acid	1110	HMDB0000254	117.02	20.5247	0.216971	0.264646	0.244433	0.263064	0.121133	0.130848	0.189659	0.172831	0.0547551	0.0635266	0.0806063	0.0640576	0.21372	0.243152	0.250965	0.267587	N.D.	N.D.	N.D.	N.D.	0.0251464	0.0410798	0.0294333	0.0371144	0.529827	0.480425	0.401199	0.433401	0.247278	0.022192	0.153618	0.0328727	0.0657364	0.010792	0.243856	0.0225266	N.A.	N.A.	0.0331935	0.00722177	0.461213	0.0561314	0.621234
A_0098	Succinyl CoA_divalent Methylmalonyl CoA_divalent	SucCoA Methylmalonyl CoA	92133 123909		432.558	11.5215	0.000841272	0.000630239	0.000790252	0.000619786	0.000979515	N.D.	0.00122623	0.00124295	N.D.	N.D.	N.D.	0.00036565	N.D.	N.D.	0.000636501	N.D.	N.D.	N.D.	N.D.	N.D.	0.000391105	0.000353958	N.D.	0.000305032	0.00145423	0.00153247	0.00129884	0.00133735	0.000720387	0.000112163	0.00114956	0.000147504	0.00036565	N.A.	0.000636501	N.A.	N.A.	N.A.	0.000350032	4.31702e-05	0.00140572	0.000107262	1.59576
A_0113	Taurocholic acid	Taurocholic acid	46783527	HMDB0000036	514.283	6.67355	0.0102341	0.0107094	0.0092763	0.00923454	0.00842266	0.0142112	0.00875598	0.0111689	0.0340272	0.0288982	0.023637	0.0300567	0.0111398	0.0105566	0.0105356	0.00830728	0.0336795	0.0343212	0.0412891	0.0393229	0.0126882	0.014717	0.0161717	0.0140511	N.D.	N.D.	N.D.	N.D.	0.00986357	0.000728756	0.0106397	0.00267703	0.0291548	0.00428428	0.0101348	0.00125013	0.0371532	0.00373723	0.014407	0.0014481	N.A.	N.A.	1.07868
A_0027	Terephthalic acid	Terephthalic acid	7489	HMDB0002428	165.019	16.2986	0.00233988	0.00245326	N.D.	0.00297857	0.003127	0.00280076	0.00235078	0.00310736	0.00261079	0.00242234	0.00215212	0.00275329	0.00258229	0.00203523	0.00228206	0.0025204	0.00190444	0.00228026	0.00255273	0.00223221	0.00236273	0.00239911	0.00271248	0.00208631	0.00230375	0.00218417	0.00224078	0.00198217	0.00259057	0.000340767	0.00284647	0.000362659	0.00248464	0.000259835	0.00235499	0.000249396	0.00224241	0.000265871	0.00239016	0.000256288	0.00217772	0.000139212	1.09878
C_0106	Tetrahydrouridine	Tetrahydrouridine	29243		249.106	26.762	N.D.	N.D.	N.D.	N.D.	N.D.	N.D.	N.D.	N.D.	N.D.	N.D.	N.D.	N.D.	0.00125846	N.D.	N.D.	N.D.	N.D.	N.D.	N.D.	N.D.	N.D.	N.D.	N.D.	N.D.	N.D.	0.0016462	N.D.	N.D.	N.A.	N.A.	N.A.	N.A.	N.A.	N.A.	0.00125846	N.A.	N.A.	N.A.	N.A.	N.A.	0.0016462	N.A.	N.A.
A_0095	Thiamine diphosphate	ThPP	1132	HMDB0001372	423.028	7.85798	0.000488062	0.000757454	0.00066285	0.000572057	0.00218766	0.00221713	0.00228672	0.00246517	0.00167495	0.00188672	0.00181475	0.00212951	0.000968927	0.000983676	0.000640005	0.000837839	N.D.	N.D.	N.D.	N.D.	0.000590831	0.000955868	0.00069967	0.000678553	0.0147042	0.0126062	0.0143519	0.0134302	0.000620106	0.000116097	0.00228917	0.000124471	0.00187648	0.000190222	0.000857612	0.000159193	N.A.	N.A.	0.000731231	0.000156998	0.0137731	0.000945383	3.69158
C_0126	Thiamine phosphate	TMP	1131	HMDB0002666	345.075	11.131	N.D.	N.D.	N.D.	N.D.	N.D.	N.D.	N.D.	N.D.	N.D.	N.D.	N.D.	N.D.	N.D.	N.D.	N.D.	N.D.	N.D.	N.D.	N.D.	N.D.	N.D.	N.D.	N.D.	N.D.	0.0005514	0.00050292	0.000390837	0.000439074	N.A.	N.A.	N.A.	N.A.	N.A.	N.A.	N.A.	N.A.	N.A.	N.A.	N.A.	N.A.	0.000471058	7.05418e-05	N.A.
C_0027	Thr	Thr	6288	HMDB0000167	120.066	10.8614	0.00861843	0.00934988	0.00841407	0.0100908	0.00376851	0.00406846	0.00424682	0.00365009	0.00540751	0.00512047	0.00534538	0.00511263	0.00802319	0.00857213	0.0101522	0.00954517	0.0182806	0.0190876	0.020796	0.0212184	0.0147369	0.0214614	0.0233439	0.0231717	0.023885	0.0171517	0.0207337	0.0204253	0.00911829	0.000762693	0.00393347	0.000273206	0.0052465	0.000152212	0.00907316	0.000955776	0.0198456	0.00139184	0.0206785	0.00405118	0.0205489	0.00275197	0.431383
A_0018	Threonic acid	Threonic acid	5460407	HMDB0000943	135.031	9.08437	0.00145629	0.0011887	0.00142005	0.00144017	N.D.	N.D.	N.D.	N.D.	N.D.	N.D.	N.D.	N.D.	0.00140404	0.00141664	0.00155797	0.00125188	N.D.	N.D.	N.D.	N.D.	N.D.	N.D.	N.D.	N.D.	N.D.	N.D.	N.D.	N.D.	0.0013763	0.000125943	N.A.	N.A.	N.A.	N.A.	0.00140763	0.000125103	N.A.	N.A.	N.A.	N.A.	N.A.	N.A.	<1
A_0094	Trehalose 6-phosphate	Trehalose 6-phosphate	122336	HMDB0001124	421.073	8.28411	0.000475649	N.D.	0.0011995	0.00167813	N.D.	N.D.	N.D.	N.D.	N.D.	N.D.	N.D.	N.D.	0.000270596	0.000344518	0.000574019	0.000371035	N.D.	N.D.	N.D.	N.D.	N.D.	0.000459353	N.D.	N.D.	N.D.	N.D.	N.D.	N.D.	0.00111776	0.000605392	N.A.	N.A.	N.A.	N.A.	0.000390042	0.000129806	N.A.	N.A.	0.000459353	N.A.	N.A.	N.A.	<1
C_0119	Trimethoprim	Trimethoprim	5578		291.143	10.5054	N.D.	N.D.	N.D.	N.D.	N.D.	N.D.	N.D.	N.D.	0.0364492	0.034325	0.0328271	0.0349564	N.D.	N.D.	N.D.	N.D.	N.D.	N.D.	N.D.	N.D.	N.D.	N.D.	N.D.	N.D.	N.D.	N.D.	N.D.	N.D.	N.A.	N.A.	N.A.	N.A.	0.0346395	0.00150101	N.A.	N.A.	N.A.	N.A.	N.A.	N.A.	N.A.	N.A.	N.A.
A_0028	Tropic acid 3-Phenyllactic acid 3-(2-Hydroxyphenyl)propionic acid m-Ethoxybenzoic acid p-Methoxyphenylacetic acid Atrolactic acid	Tropic acid 3-Phenyllactic acid 3-(2-Hydroxyphenyl)propionic acid m-Ethoxybenzoic acid p-Methoxyphenylacetic acid Atrolactic acid	10726 643327 873 12126 7690 1303	HMDB0000748,HMDB0000779 HMDB0002072	165.057	8.4807	0.000849171	0.00107783	0.000876188	0.000924837	0.00344255	0.00311692	0.0024419	0.00241147	N.D.	N.D.	N.D.	N.D.	0.000879863	0.00083867	0.000802926	0.000847588	N.D.	N.D.	N.D.	N.D.	0.000587253	N.D.	0.000687716	N.D.	0.000937789	N.D.	0.000637478	0.000766699	0.000932005	0.00010213	0.00285321	0.000510284	N.A.	N.A.	0.000842262	3.16357e-05	N.A.	N.A.	0.000637484	7.10375e-05	0.000780655	0.000150641	3.06136
C_0092	Trp	Trp	1148	HMDB0000929	205.097	11.4554	0.00361824	0.00335887	0.00388576	0.00370555	0.00344531	0.00369957	0.00418532	0.00378379	0.0012697	0.0014909	N.D.	0.00116804	0.00312341	0.00304487	0.00328423	0.00300535	0.0142933	0.013981	0.0158382	0.015775	0.00123752	0.00173484	0.0015655	0.00146273	0.00777738	0.00863734	0.0104936	0.00704088	0.0036421	0.000219229	0.0037785	0.000307017	0.00130955	0.000165076	0.00311446	0.000123355	0.0149719	0.000972595	0.00150015	0.000207946	0.00848731	0.00148818	1.03745
C_0078	Tyr	Tyr	1153	HMDB0000158	182.081	11.8531	0.0950083	0.100311	0.0949321	0.10025	0.0527049	0.0719787	0.0839139	0.0805647	0.0488361	0.0456944	0.042401	0.0451942	0.0947412	0.0958795	0.0997247	0.0907775	0.0232461	0.023372	0.0251242	0.0254312	0.0378358	0.0449035	0.0448493	0.0403824	0.144566	0.1187	0.116437	0.124018	0.0976253	0.00306608	0.0722906	0.0139912	0.0455314	0.00263697	0.0952807	0.00368231	0.0242934	0.00114463	0.0419927	0.00348836	0.12593	0.0128241	0.74049
C_0088	Tyrosine methyl ester	Tyrosine methyl ester	70652		196.096	9.49181	0.000895422	0.000993211	0.00103431	0.00097366	0.0010489	0.000903819	0.000855313	0.00110432	N.D.	N.D.	N.D.	N.D.	0.00075035	0.000922882	0.000979295	0.000988755	N.D.	N.D.	N.D.	N.D.	0.000662181	0.000631576	0.000515894	0.000583291	0.000526099	0.000533433	0.000481768	0.00046291	0.00097415	5.82542e-05	0.000978088	0.00011767	N.A.	N.A.	0.000910321	0.000110541	N.A.	N.A.	0.000598235	6.37814e-05	0.000501052	3.41689e-05	1.00404
A_0088	UDP	UDP	6031	HMDB0000295	402.994	11.432	0.0264468	0.026522	0.0255393	0.0268569	0.0143355	0.0137683	0.0176552	0.0159266	0.00540301	0.00482057	0.0053691	0.00502839	0.0288125	0.0274329	0.031334	0.0323104	N.D.	N.D.	N.D.	N.D.	0.00386693	0.00454357	0.00433833	0.0046198	0.00526635	0.00409293	0.00559679	0.00456146	0.0263412	0.000563591	0.0154214	0.00174709	0.00515527	0.000280013	0.0299725	0.0022446	N.A.	N.A.	0.00434216	0.000338384	0.00487938	0.000679212	0.585448
A_0115	UDP-glucose UDP-galactose	UDP-Glc UDP-Gal	8629 23724458	HMDB0000286 HMDB0000302	565.046	8.487	0.0453401	0.0490734	0.0515659	0.0684476	0.0296944	0.0241229	0.025463	0.0243978	0.0156117	0.0141908	0.0111123	0.0168457	0.0527078	0.0609411	0.0533248	0.0535982	N.D.	N.D.	N.D.	N.D.	0.0287462	0.0303075	0.0329241	0.0312653	0.0103615	0.0187114	0.0254073	0.0185241	0.0536068	0.0102193	0.0259195	0.0025821	0.0144401	0.00246952	0.055143	0.00388331	N.A.	N.A.	0.0308108	0.0017501	0.0182511	0.00615747	0.483512
A_0116	UDP-glucuronic acid	UDP-GlcA	17473	HMDB0000935	579.026	10.7975	0.0258797	0.027308	0.0283571	0.0275106	0.00809469	0.00746312	0.00840402	0.00767864	0.00178354	0.00158106	0.00162288	0.00163003	0.0263216	0.025448	0.0291313	0.0289184	N.D.	N.D.	N.D.	N.D.	0.000919931	0.000617141	0.000826769	0.000933514	0.00394232	0.00446305	0.00417335	0.00493748	0.0272639	0.00102859	0.00791012	0.00042087	0.00165438	8.87776e-05	0.0274548	0.00184968	N.A.	N.A.	0.000824339	0.000146052	0.00437905	0.000428932	0.290132
A_0118	UDP-N-acetylgalactosamine UDP-N-acetylglucosamine	UDP-N-acetylgalactosamine UDP-GlcNAc	23724461 445675	HMDB0000304 HMDB0000290	606.072	8.30539	0.00740387	0.00800637	0.0108784	0.0106491	0.00588732	0.00493918	0.00610607	0.00556793	0.00284076	0.00283738	0.00222194	0.00356635	0.00877424	0.00853273	0.00905292	0.0093229	N.D.	N.D.	N.D.	N.D.	0.00467656	0.00246795	0.00523998	0.00234127	0.00640944	0.00705543	0.00829237	0.00722719	0.00923445	0.00178542	0.00562512	0.000507888	0.00286661	0.000549776	0.00892069	0.000342159	N.A.	N.A.	0.00368144	0.00149309	0.00724611	0.00078132	0.609146
A_0070	UMP	UMP	6030	HMDB0000288	323.028	9.62016	0.0355354	0.0356021	0.0321732	0.0341104	0.0234273	0.0209473	0.0259437	0.0235776	0.00401042	0.00391422	0.00582425	0.00460058	0.0355559	0.0332604	0.0369527	0.0368116	N.D.	N.D.	N.D.	N.D.	0.0138002	0.0171794	0.0172772	0.0181149	0.0132519	0.0127925	0.0110423	0.011354	0.0343553	0.00160922	0.023474	0.00204096	0.00458737	0.000878646	0.0356451	0.00170933	N.A.	N.A.	0.0165929	0.00190859	0.0121102	0.00107725	0.683272
C_0019	Uracil	Uracil	1174	HMDB0000300	113.035	26.7544	0.0179319	0.0164897	0.0224587	0.0152548	0.0196033	0.0132851	0.00996867	0.0112215	0.0126937	0.0120215	0.0131891	0.0127813	0.0135643	0.0120208	0.015303	0.0120921	N.D.	N.D.	N.D.	N.D.	0.00550792	0.00877442	0.00733856	0.00778917	0.00779162	0.00777106	0.0095314	0.00887364	0.0180338	0.00314631	0.0135197	0.00428007	0.0126714	0.000484063	0.0132451	0.00154544	N.A.	N.A.	0.00735252	0.00136811	0.00849193	0.000863387	0.749685
C_0001	Urea	Urea	1176	HMDB0000294	61.0399	25.3016	N.D.	N.D.	N.D.	N.D.	N.D.	N.D.	N.D.	N.D.	0.0409782	0.0369046	0.0433529	0.0349579	N.D.	0.019952	N.D.	0.021336	N.D.	N.D.	N.D.	N.D.	N.D.	N.D.	N.D.	N.D.	0.0636647	0.0581792	0.0560977	0.0710006	N.A.	N.A.	N.A.	N.A.	0.0390484	0.00381141	0.020644	0.000978633	N.A.	N.A.	N.A.	N.A.	0.0622355	0.00665821	N.A.
C_0103	Uridine	Uridine	6029	HMDB0000296	245.078	26.8263	0.0189913	0.0216135	0.0205959	0.0165502	0.0175732	0.0147062	0.0142184	0.0140632	0.0038504	0.00447927	0.0035408	0.00376641	0.0217426	0.0198677	0.0223529	0.0190637	N.D.	N.D.	N.D.	N.D.	N.D.	0.00282607	0.00380418	0.00247814	0.00978155	0.0123853	0.0112025	0.0122674	0.0194377	0.002207	0.0151403	0.00164492	0.00390922	0.000401889	0.0207567	0.00154666	N.A.	N.A.	0.00303613	0.000687527	0.0114092	0.00120848	0.778911
A_0110	UTP	UTP	6133	HMDB0000285	482.961	12.3402	0.00886919	0.00940923	0.0136206	0.0122422	0.00389396	0.00307623	0.00409867	0.00366055	0.00225562	0.00247563	0.00308427	0.00287312	0.0125138	0.0128757	0.0145146	0.0133085	N.D.	N.D.	N.D.	N.D.	0.000986705	0.00170643	0.00113193	0.00110042	0.00298551	0.00254811	0.00217333	0.00265156	0.0110353	0.00227129	0.00368235	0.000441949	0.00267216	0.000375214	0.0133031	0.000870504	N.A.	N.A.	0.00123137	0.000322789	0.00258963	0.00033446	0.333689
C_0025	Val	Val	1182	HMDB0000883	118.087	10.293	0.255355	0.25599	0.233856	0.257135	0.22842	0.271965	0.233646	0.255754	0.228135	0.209583	0.194029	0.214678	0.240804	0.25525	0.250621	0.224439	0.0871896	0.0872711	0.0968611	0.0999831	0.14509	0.176319	0.171553	0.153964	0.896983	0.906471	0.897641	0.885705	0.250584	0.011176	0.247446	0.0201879	0.211606	0.0140911	0.242779	0.0136295	0.0928262	0.00658613	0.161732	0.0146805	0.8967	0.00851108	0.987479
A_0008	XA0002	XA0002			110.986	15.4216	0.0207644	0.0193343	0.0147768	0.0116307	0.00831529	0.00628653	0.00659538	0.00760498	0.00301196	0.00484693	0.0030523	0.00440796	0.0206328	0.0169904	0.0205987	0.0173102	N.D.	N.D.	N.D.	N.D.	N.D.	0.00495053	0.00413196	0.00235796	0.0118777	0.0100854	0.0123575	0.0101816	0.0166265	0.00419658	0.00720054	0.000932358	0.00382979	0.000938472	0.018883	0.00200509	N.A.	N.A.	0.00381348	0.0013253	0.0111255	0.00116284	0.433075
A_0052	XA0027	XA0027			227.202	7.35215	0.00275177	N.D.	0.00388395	N.D.	N.D.	N.D.	N.D.	0.00293627	0.00327515	0.0049075	0.0039253	0.0046745	N.D.	N.D.	N.D.	N.D.	0.0229173	0.0223103	0.0319381	0.0287608	N.D.	N.D.	N.D.	0.00179796	N.D.	N.D.	N.D.	N.D.	0.00331786	0.000800577	0.00293627	N.A.	0.00419561	0.000743065	N.A.	N.A.	0.0264816	0.00465734	0.00179796	N.A.	N.A.	N.A.	0.884988
A_0055	XA0033	XA0033			242.079	7.53746	0.000317663	0.000549125	0.000537251	0.000309893	0.000508384	0.000238121	0.00033941	0.00033759	0.000202501	N.D.	N.D.	N.D.	0.000529847	N.D.	0.000367886	N.D.	N.D.	N.D.	N.D.	N.D.	N.D.	N.D.	N.D.	N.D.	N.D.	0.000170389	0.000321784	N.D.	0.000428483	0.000132576	0.000355876	0.000112146	0.000202501	N.A.	0.000448866	0.000114523	N.A.	N.A.	N.A.	N.A.	0.000246086	0.000107052	0.830549
A_0080	XA0055	XA0055			368.998	14.0227	0.0010585	0.000872414	0.00173615	0.000951814	0.00141339	N.D.	N.D.	N.D.	N.D.	N.D.	N.D.	N.D.	N.D.	N.D.	N.D.	N.D.	N.D.	N.D.	N.D.	N.D.	N.D.	N.D.	N.D.	N.D.	0.000993383	0.000688247	0.00150962	0.00083	0.00115472	0.000395047	0.00141339	N.A.	N.A.	N.A.	N.A.	N.A.	N.A.	N.A.	N.A.	N.A.	0.00100531	0.000358577	1.22401
C_0062	Xanthine	Xanthine	1188	HMDB0000292	153.04	22.7168	0.00878711	0.0103713	0.00777251	0.00952054	0.011996	0.0105855	0.0120012	0.0106266	0.0105575	0.00868816	0.0108283	0.011359	0.00837714	0.0102857	0.00848843	0.00764289	N.D.	N.D.	N.D.	N.D.	0.00870528	0.0104567	0.00981052	0.0095882	0.0133402	0.0122292	0.0105997	0.0126828	0.00911287	0.00110342	0.0113023	0.00080417	0.0103582	0.00116209	0.00869853	0.00112262	N.A.	N.A.	0.00964017	0.000723975	0.012213	0.0011682	1.24026
A_0063	Xanthosine	Xanthosine	64959	HMDB0000299	283.068	7.52744	N.D.	N.D.	N.D.	N.D.	N.D.	N.D.	N.D.	N.D.	N.D.	N.D.	N.D.	N.D.	N.D.	N.D.	N.D.	N.D.	N.D.	N.D.	N.D.	N.D.	N.D.	0.000623233	0.000574459	0.000639417	0.00289968	0.00373671	0.00289231	0.00227459	N.A.	N.A.	N.A.	N.A.	N.A.	N.A.	N.A.	N.A.	N.A.	N.A.	0.00061237	3.38139e-05	0.00295082	0.000600266	N.A.
C_0035	XC0016	XC0016			129.066	8.88366	0.0141581	0.0145029	0.0133685	0.0135635	0.0287118	0.0289855	0.0334236	0.0303459	N.D.	N.D.	N.D.	N.D.	0.0126057	0.0125241	0.0136461	0.0123216	N.D.	N.D.	N.D.	N.D.	N.D.	N.D.	N.D.	N.D.	0.00534018	0.0060958	0.00600392	0.00630681	0.0138983	0.000524635	0.0303667	0.00215961	N.A.	N.A.	0.0127744	0.000593306	N.A.	N.A.	N.A.	N.A.	0.00593668	0.000417394	2.18493
C_0037	XC0017	XC0017			130.097	7.82724	0.000795867	0.000878241	0.000724663	0.00067592	0.000906257	0.00139604	0.0010263	0.00130212	0.00269289	0.00281783	0.00239699	0.00275538	0.00087991	0.000890094	0.000811617	0.000650423	0.0030237	0.00269242	0.00200395	0.00226182	0.00210858	0.00195564	0.0020138	0.00174293	0.000867668	0.000743436	0.00086408	0.000778321	0.000768673	8.80995e-05	0.00115768	0.000229604	0.00266577	0.000186307	0.000808011	0.000110686	0.00249547	0.000452404	0.00195524	0.000154937	0.000813376	6.22868e-05	1.50608
C_0073	XC0040	XC0040			174.088	12.8285	N.D.	N.D.	N.D.	N.D.	0.00312859	0.00333482	0.00362856	0.00378797	0.000945384	0.000863151	0.000820015	0.000840918	N.D.	N.D.	N.D.	N.D.	N.D.	N.D.	N.D.	N.D.	0.00148973	0.00281828	0.00248183	0.00225625	N.D.	N.D.	N.D.	N.D.	N.A.	N.A.	0.00346999	0.000295003	0.000867367	5.49125e-05	N.A.	N.A.	N.A.	N.A.	0.00226152	0.000563973	N.A.	N.A.	1<
C_0110	XC0089	XC0089			255.096	9.71291	0.003958	0.00422585	0.00394958	0.00279172	0.00215633	0.00187855	N.D.	0.00111907	N.D.	N.D.	N.D.	N.D.	0.00331791	0.00309211	0.0035717	0.00296222	N.D.	N.D.	N.D.	N.D.	N.D.	N.D.	N.D.	N.D.	0.0081226	0.00679122	0.0056267	0.00736845	0.00373129	0.000639386	0.00171798	0.000536947	N.A.	N.A.	0.00323598	0.000267746	N.A.	N.A.	N.A.	N.A.	0.00697724	0.00105253	0.460426
C_0127	XC0137	XC0137			350.099	14.4577	0.0278292	0.0214437	0.0335466	0.0281745	0.0161341	0.00923785	0.0106326	0.00676269	0.000591303	0.00107105	0.0020732	0.00106274	0.0258572	0.0259264	0.0271266	0.0248671	N.D.	N.D.	N.D.	N.D.	N.D.	N.D.	0.000221497	N.D.	0.0269431	0.0242602	0.0298919	0.0248946	0.0277485	0.00495163	0.0106918	0.00396542	0.00119958	0.000624088	0.0259443	0.000924866	N.A.	N.A.	0.000221497	N.A.	0.0264974	0.00253607	0.385311
A_0079	XMP	XMP	73323	HMDB0001554	363.034	12.3674	N.D.	N.D.	N.D.	N.D.	N.D.	N.D.	N.D.	N.D.	N.D.	N.D.	N.D.	N.D.	N.D.	N.D.	N.D.	N.D.	N.D.	N.D.	N.D.	N.D.	0.00404519	0.00869968	0.00768694	0.00765689	0.00420859	0.00429524	0.00609468	0.00409284	N.A.	N.A.	N.A.	N.A.	N.A.	N.A.	N.A.	N.A.	N.A.	N.A.	0.00702217	0.00204297	0.00467284	0.000951517	N.A.
C_0005	β-Ala	b-Ala	239	HMDB0000056	90.0555	7.2993	N.D.	N.D.	N.D.	N.D.	0.018984	0.0187297	0.0204288	0.0200471	0.00189281	N.D.	N.D.	N.D.	N.D.	N.D.	N.D.	N.D.	N.D.	N.D.	N.D.	N.D.	N.D.	N.D.	N.D.	N.D.	0.00209211	0.00165893	0.00145122	0.0022126	N.A.	N.A.	0.0195474	0.000819057	0.00189281	N.A.	N.A.	N.A.	N.A.	N.A.	N.A.	N.A.	0.00185372	0.000358501	1<
C_0054	γ-Butyrobetaine	Actinine	134	HMDB0001161	146.118	8.11834	0.000828009	0.000922162	0.000967326	0.000833702	0.00120286	0.00114252	0.00140168	0.00143071	0.000594804	N.D.	N.D.	N.D.	0.00102779	0.000696043	0.000760473	0.000683782	N.D.	N.D.	N.D.	N.D.	N.D.	N.D.	N.D.	N.D.	0.000522815	N.D.	0.000567016	0.000715074	0.0008878	6.83294e-05	0.00129444	0.000143221	0.000594804	N.A.	0.000792023	0.000160739	N.A.	N.A.	N.A.	N.A.	0.000601635	0.000100696	1.45803
C_0097	γ-Glu-2-aminobutyric acid	g-Glu-2-aminobutyric acid			233.112	13.2591	0.00369632	0.00318116	0.00328974	0.00389603	N.D.	N.D.	N.D.	N.D.	N.D.	N.D.	N.D.	N.D.	0.00403643	0.00376728	0.00386604	0.00372151	N.D.	N.D.	N.D.	N.D.	N.D.	N.D.	0.000676715	N.D.	N.D.	N.D.	N.D.	0.000737848	0.00351581	0.000336776	N.A.	N.A.	N.A.	N.A.	0.00384781	0.000139459	N.A.	N.A.	0.000676715	N.A.	0.000737848	N.A.	<1
C_0107	γ-Glu-Cys	g-Glu-Cys	123938	HMDB0001049	251.068	13.5918	0.0512235	0.0529405	0.0416381	0.0388074	0.00732437	0.0078528	0.0073646	0.00584999	0.00135155	0.00104699	0.00122134	0.00148652	0.0407618	0.033692	0.0498133	0.0410908	N.D.	N.D.	N.D.	N.D.	0.00155535	0.00320887	0.00423966	0.00223218	0.0180195	0.0128574	0.00938696	0.0182257	0.0461523	0.00697907	0.00709794	0.000865946	0.0012766	0.000187489	0.0413395	0.00660011	N.A.	N.A.	0.00280902	0.00117062	0.0146224	0.00428363	0.153794
C_0121	γ-Glu-Val-Gly	g-Glu-Val-Gly			304.149	14.2556	0.00353959	0.0032893	0.00423729	0.00388689	N.D.	N.D.	N.D.	N.D.	N.D.	N.D.	N.D.	N.D.	0.00386299	0.00297046	0.00375688	0.00348367	N.D.	N.D.	N.D.	N.D.	N.D.	N.D.	N.D.	N.D.	N.D.	N.D.	N.D.	N.D.	0.00373827	0.000413181	N.A.	N.A.	N.A.	N.A.	0.0035185	0.000398772	N.A.	N.A.	N.A.	N.A.	N.A.	N.A.	<1
ID consists of analysis mode and number. 'C' and 'A' showed cation and anion modes, respectively.
N.D. (Not Detected): The target peak or metabolite was below detection limits.
N.A. (Not Available): The calculation was impossible because of insufficience of the data.
† Putative metabolites which were assigned on the basis of m/z and MT in HMT standard compound library.
¶ The ratio is of computed by using averaged detection values. The latter was used as denominator.
|| The p-value is computed by Welch's t-test. (*<0.05, **<0.01, ***<0.001)
2-Aminoadipic acid, Ala, Arg, Glu, Ile, Leu, Lys, Phe, Pro, Putrescine: Peak intensity is saturated. Relative area was computed by using 13C isotope ion peak.
The data are sorted by Compound name in ascending order.
[truncated: 17 more columns]

## Sheet: Quantitative Estimation
Quantitative Estimation of Target Metabolites
ID	Metabolite	PubChem CID	HMDB ID	Concentration (pmol/O.D.mL)																																										Comparative Analysis
				ControlBacto				gltAdel				Trimethoprim				Carbenicillin				HeatKill				Uvirradiation				ControlTrypt				ControlBacto		gltAdel		Trimethoprim		Carbenicillin		HeatKill		Uvirradiation		ControlTrypt		gltAdel vs ControlBacto			Trimethoprim vs ControlBacto
				CT1	CT2	CT3	CT4	GL1	GL2	GL3	GL4	TP1	TP2	TP3	TP4	CB1	CB2	CB3	CB4	HK1	HK2	HK3	HK4	UV1	UV2	UV3	UV4	P1	P2	P3	P4	Mean	S.D.	Mean	S.D.	Mean	S.D.	Mean	S.D.	Mean	S.D.	Mean	S.D.	Mean	S.D.	Ratio ¶	p-value ||		Ratio ¶
A_0007	2-Hydroxybutyric acid	440864	HMDB0000008	N.D.	N.D.	N.D.	N.D.	N.D.	N.D.	N.D.	N.D.	N.D.	N.D.	N.D.	N.D.	N.D.	N.D.	N.D.	N.D.	N.D.	N.D.	N.D.	N.D.	N.D.	N.D.	N.D.	22.871	N.D.	N.D.	N.D.	N.D.	N.A.	N.A.	N.A.	N.A.	N.A.	N.A.	N.A.	N.A.	N.A.	N.A.	22.871	N.A.	N.A.	N.A.	N.A.	N.A.		N.A.
A_0020	2-Oxoglutaric acid	51	HMDB0000208	N.D.	N.D.	N.D.	N.D.	N.D.	N.D.	N.D.	N.D.	N.D.	N.D.	N.D.	N.D.	N.D.	N.D.	N.D.	N.D.	N.D.	N.D.	N.D.	N.D.	N.D.	N.D.	N.D.	N.D.	N.D.	N.D.	N.D.	N.D.	N.A.	N.A.	N.A.	N.A.	N.A.	N.A.	N.A.	N.A.	N.A.	N.A.	N.A.	N.A.	N.A.	N.A.	N.A.	N.A.		N.A.
A_0010	2-Oxoisovaleric acid	49	HMDB0000019	N.D.	N.D.	N.D.	N.D.	N.D.	N.D.	N.D.	N.D.	N.D.	N.D.	N.D.	N.D.	N.D.	N.D.	N.D.	N.D.	N.D.	N.D.	N.D.	N.D.	N.D.	N.D.	N.D.	N.D.	N.D.	N.D.	N.D.	N.D.	N.A.	N.A.	N.A.	N.A.	N.A.	N.A.	N.A.	N.A.	N.A.	N.A.	N.A.	N.A.	N.A.	N.A.	N.A.	N.A.		N.A.
A_0041	2-Phosphoglyceric acid	439278	HMDB0003391	132.813	103.997	135.72	176.408	98.0698	56.0269	54.4485	55.2541	51.4032	43.9598	33.9568	44.9747	98.1926	147.996	122.531	113.804	N.D.	N.D.	N.D.	N.D.	35.4955	29.4863	N.D.	N.D.	N.D.	N.D.	38.156	N.D.	137.234	29.7834	65.9498	21.423	43.5736	7.2087	120.631	20.837	N.A.	N.A.	32.4909	4.24919	38.156	N.A.	0.480563	0.0097917	**	0.317512
A_0006	3-Hydroxybutyric acid	441	HMDB0000011,HMDB0000357,HMDB0000442	N.D.	N.D.	29.6886	N.D.	N.D.	N.D.	N.D.	N.D.	N.D.	N.D.	N.D.	N.D.	24.0995	32.0358	35.5174	N.D.	N.D.	N.D.	N.D.	N.D.	N.D.	N.D.	N.D.	N.D.	N.D.	N.D.	N.D.	N.D.	29.6886	N.A.	N.A.	N.A.	N.A.	N.A.	30.5509	5.852	N.A.	N.A.	N.A.	N.A.	N.A.	N.A.	<1	N.A.		<1
A_0040	3-Phosphoglyceric acid	439183	HMDB0000807	593.403	506.613	712.348	826.468	427.179	323.268	178.044	252.313	127.753	165.332	125.334	159.854	775.995	655.543	616.281	724.603	N.D.	N.D.	N.D.	N.D.	82.5554	75.2693	97.3338	62.7362	100.188	64.4035	241.253	102.315	659.708	139.54	295.201	106.099	144.569	20.9562	693.106	71.1236	N.A.	N.A.	79.4737	14.4487	127.04	78.103	0.447472	0.0069173	**	0.21914
A_0061	6-Phosphogluconic acid	91493	HMDB0001316	14.6998	8.45195	14.2894	N.D.	N.D.	N.D.	N.D.	N.D.	N.D.	N.D.	N.D.	N.D.	9.33538	N.D.	11.4982	9.98744	N.D.	N.D.	N.D.	N.D.	N.D.	35.9119	31.0291	31.9112	N.D.	N.D.	N.D.	N.D.	12.4804	3.49474	N.A.	N.A.	N.A.	N.A.	10.2737	1.10946	N.A.	N.A.	32.9507	2.60209	N.A.	N.A.	<1	N.A.		<1
A_0089	Acetyl CoA_divalent	444493		132.812	112.547	156.161	128.788	336.323	256.539	163.731	168	16.6564	17.6204	14.4871	16.9861	91.123	90.5622	121.554	80.1001	N.D.	N.D.	N.D.	N.D.	5.61361	14.5093	8.35844	10.74	129.188	105.966	122.836	117.591	132.577	17.9985	231.148	82.1363	16.4375	1.36043	95.8348	17.8797	N.A.	N.A.	9.80535	3.77117	118.895	9.83789	1.7435	0.09317		0.123984
C_0048	Adenine	190	HMDB0000034	13.433	17.5541	10.6145	10.1814	10.4117	8.97787	9.42809	9.79327	8.8297	9.38461	6.61152	11.3246	19.3451	20.8276	21.0535	20.9649	3.2522	N.D.	N.D.	N.D.	7.14125	11.516	9.95385	9.56795	31.1869	31.8327	27.2048	34.773	12.9458	3.39365	9.65274	0.606002	9.03761	1.93907	20.5478	0.807127	3.2522	N.A.	9.54477	1.81022	31.2494	3.11545	0.74563	0.14652		0.698114
C_0112	Adenosine	60961	HMDB0000050	196.942	228.125	165.443	140.727	77.8212	68.8536	60.1064	56.2622	29.9802	27.0796	11.409	32.0203	217.893	204.868	214.115	196.65	5.2377	5.07181	4.33223	5.84179	3.16252	11.0039	6.57653	6.70966	182.986	243.528	190.258	261.077	182.809	37.9724	65.7608	9.61273	25.1222	9.36423	208.381	9.54474	5.12088	0.62122	6.86314	3.21174	219.462	38.7057	0.359724	0.0066072	**	0.137423
A_0097	ADP	6022	HMDB0001341	316.827	279.673	334.005	347.158	269.926	260.325	280.194	231.857	133.07	131.679	132.948	134.907	295.308	324.174	311.5	344.369	N.D.	N.D.	N.D.	N.D.	98.6684	115.388	112.167	103.163	271.993	239.297	328.2	239.77	319.416	29.2615	260.575	20.794	133.151	1.32867	318.838	20.7187	N.A.	N.A.	107.347	7.7616	269.815	41.8236	0.815787	0.019576	*	0.416857
C_0008	Ala	602	HMDB0000161,HMDB0001310	1244	1182.29	1335.15	1098.66	904.248	1085.27	1199.37	1101.77	1319.08	1189.09	1183.91	1167.42	1239.08	1154.29	1408.25	1139.08	578.507	584.158	550.809	611.635	893.813	1079.95	1045.62	954.053	1727.32	1863.67	1550.16	1951.09	1215.02	99.8059	1072.66	123.049	1214.87	70.0833	1235.17	123.488	581.277	24.9391	993.36	85.018	1773.06	174.811	0.882832	0.12454		0.999876
A_0076	AMP	6083	HMDB0000045	651.716	738.694	597.679	735.756	579.335	602.804	682.469	688.507	170.019	167.775	198.361	178.277	702.957	690.311	709.571	662.821	N.D.	N.D.	N.D.	N.D.	296.189	416.689	450.329	372.313	814.317	717.118	665.478	706.313	680.961	68.6215	638.279	55.4031	178.608	13.9216	691.415	20.6697	N.A.	N.A.	383.88	66.6215	725.806	63.0586	0.93732	0.37205		0.262288
C_0050	Anthranilic acid	227	HMDB0001123	N.D.	N.D.	N.D.	N.D.	N.D.	N.D.	N.D.	N.D.	N.D.	N.D.	N.D.	N.D.	N.D.	N.D.	N.D.	N.D.	N.D.	N.D.	N.D.	N.D.	N.D.	N.D.	N.D.	N.D.	N.D.	N.D.	N.D.	N.D.	N.A.	N.A.	N.A.	N.A.	N.A.	N.A.	N.A.	N.A.	N.A.	N.A.	N.A.	N.A.	N.A.	N.A.	N.A.	N.A.		N.A.
C_0076	Arg	6322	HMDB0000517,HMDB0003416	316.368	335.781	311.045	303.56	1154.89	1420.53	1244.64	1169.74	1204.79	1071.56	1043.65	1125.28	296.83	295.628	284.336	216.361	664.452	651.697	714.121	737.684	1226.29	1226.8	1247.77	1057.49	773.987	886.864	1061.5	973.743	316.689	13.7699	1247.45	121.892	1111.32	70.9248	273.289	38.3668	691.988	40.6596	1189.59	88.6312	924.024	122.834	3.93904	0.00054074	***	3.5092
C_0043	Asn	236	HMDB0000168,HMDB0033780	67.0217	85.7214	31.2729	114.563	14.8029	39.6415	56.8472	32.0403	N.D.	18.5363	21.7201	23.1637	200.718	174.894	142.91	160.125	N.D.	N.D.	N.D.	N.D.	N.D.	N.D.	N.D.	N.D.	277.661	309.594	114.576	231.687	74.6447	34.9064	35.833	17.4428	21.1401	2.36758	169.662	24.4847	N.A.	N.A.	N.A.	N.A.	233.379	85.4141	0.480047	0.11097		0.283209
C_0047	Asp	424	HMDB0000191,HMDB0006483	1331.95	1492.56	1351.66	1291.07	1833.14	1676.61	1668.23	1595.22	217.292	198.435	205.532	222.262	1250.2	1231.02	1273.59	1221.48	106.105	112.079	123.7	120.939	49.5725	57.2032	49.6412	48.9486	1216.93	1157.94	1321.79	1188.3	1366.81	87.5498	1693.3	100.135	210.88	10.865	1244.07	23.0212	115.706	8.0958	51.3414	3.92032	1221.24	71.2324	1.23887	0.002822	**	0.154286
A_0112	ATP	5957	HMDB0000538	130.82	175.321	257.314	221.046	103.847	94.0869	102.7	101.917	73.2919	83.2971	78.7304	96.7442	223.523	219.444	220.753	238.002	N.D.	N.D.	N.D.	N.D.	20.815	33.7622	32.0098	26.6417	145.88	147.625	133.831	151.265	196.125	54.9628	100.638	4.43863	83.0159	10.0244	225.431	8.55195	N.A.	N.A.	28.3072	5.84163	144.65	7.55323	0.513131	0.039734	*	0.42328
C_0024	Betaine	247	HMDB0000043	2682.36	2636.42	2841.75	2812.17	2806.31	2702.98	2929.41	2843.72	838.543	876.41	983.244	984.704	2913.05	2927.32	3120.13	2666.4	20.4547	21.8043	32.2367	28.9725	113.385	294.796	194.708	283.248	2416.73	1745.49	1626.35	1688.13	2743.17	99.2827	2820.6	93.8317	920.725	74.6536	2906.73	185.976	25.8671	5.65732	221.534	84.8369	1869.18	368.267	1.02823	0.30034		0.335642
C_0028	Betaine aldehyde_+H2O	249		N.D.	N.D.	N.D.	N.D.	N.D.	N.D.	N.D.	N.D.	N.D.	N.D.	N.D.	N.D.	N.D.	N.D.	N.D.	N.D.	N.D.	N.D.	N.D.	N.D.	N.D.	N.D.	N.D.	N.D.	N.D.	N.D.	N.D.	N.D.	N.A.	N.A.	N.A.	N.A.	N.A.	N.A.	N.A.	N.A.	N.A.	N.A.	N.A.	N.A.	N.A.	N.A.	N.A.	N.A.		N.A.
A_0071	cAMP	6076	HMDB0000058	N.D.	N.D.	4.80869	N.D.	N.D.	2.8009	1.88464	N.D.	N.D.	4.1445	3.97976	N.D.	N.D.	2.97065	4.54674	N.D.	N.D.	N.D.	N.D.	N.D.	N.D.	N.D.	N.D.	N.D.	5.395	N.D.	6.37314	6.99384	4.80869	N.A.	2.34277	0.647894	4.06213	0.116493	3.75869	1.11446	N.A.	N.A.	N.A.	N.A.	6.254	0.80605	0.487195	N.A.		0.844747
C_0094	Carnosine	439224	HMDB0000033	N.D.	N.D.	N.D.	N.D.	N.D.	N.D.	N.D.	N.D.	N.D.	N.D.	N.D.	N.D.	N.D.	N.D.	N.D.	N.D.	N.D.	N.D.	N.D.	N.D.	N.D.	N.D.	N.D.	N.D.	N.D.	N.D.	N.D.	N.D.	N.A.	N.A.	N.A.	N.A.	N.A.	N.A.	N.A.	N.A.	N.A.	N.A.	N.A.	N.A.	N.A.	N.A.	N.A.	N.A.		N.A.
A_0087	CDP	6132	HMDB0001546	123.896	129.897	120.746	103.874	231.102	250.439	280.649	267.622	43.5936	47.6156	53.6824	54.2924	116.856	123.536	138.621	135.725	N.D.	N.D.	N.D.	N.D.	40.2598	50.7186	43.2112	59.2553	50.427	51.3437	64.6276	57.0472	119.603	11.1519	257.453	21.4866	49.796	5.1168	128.685	10.2425	N.A.	N.A.	48.3612	8.493	55.8614	6.53695	2.15256	0.00017173	***	0.416343
A_0074	cGMP	24316	HMDB0001314	N.D.	N.D.	N.D.	N.D.	N.D.	N.D.	N.D.	N.D.	N.D.	N.D.	N.D.	N.D.	N.D.	N.D.	N.D.	N.D.	N.D.	N.D.	N.D.	N.D.	N.D.	N.D.	N.D.	N.D.	N.D.	N.D.	N.D.	N.D.	N.A.	N.A.	N.A.	N.A.	N.A.	N.A.	N.A.	N.A.	N.A.	N.A.	N.A.	N.A.	N.A.	N.A.	N.A.	N.A.		N.A.
C_0015	Choline	305	HMDB0000097	118.714	129.28	107.185	109.094	130.776	158.177	138.483	158.203	168.15	146.121	143.897	149.859	115.879	109.605	110.997	96.5254	89.4184	89.8916	99.6061	89.8879	141.895	150.449	150.64	139.236	56.0213	61.9414	66.0354	62.5325	116.068	10.1504	146.41	13.962	152.007	11.0395	108.251	8.26725	92.201	4.94171	145.555	5.86311	61.6327	4.15439	1.26141	0.014619	*	1.30963
A_0035	cis-Aconitic acid	643757	HMDB0000072	N.D.	N.D.	N.D.	N.D.	N.D.	N.D.	N.D.	N.D.	N.D.	N.D.	N.D.	N.D.	N.D.	N.D.	N.D.	N.D.	N.D.	N.D.	N.D.	N.D.	N.D.	N.D.	N.D.	N.D.	N.D.	N.D.	N.D.	N.D.	N.A.	N.A.	N.A.	N.A.	N.A.	N.A.	N.A.	N.A.	N.A.	N.A.	N.A.	N.A.	N.A.	N.A.	N.A.	N.A.		N.A.
A_0045	Citric acid	311	HMDB0000094	93.8141	61.3531	163.477	169.596	N.D.	N.D.	N.D.	N.D.	37.3537	28.5138	24.0234	36.0915	52.8276	64.9089	48.102	48.6817	N.D.	N.D.	N.D.	N.D.	52.5359	80.0583	72.9239	N.D.	40.0073	38.9618	N.D.	40.7149	122.06	53.0981	N.A.	N.A.	31.4956	6.32886	53.63	7.80818	N.A.	N.A.	68.506	14.2832	39.8946	0.881958	<1	N.A.		0.258034
C_0075	Citrulline	9750	HMDB0000904	20.068	21.2316	18.2277	20.0819	12.6236	12.3235	14.779	11.6549	10.8152	9.74006	8.26516	6.88219	18.5148	19.559	22.0372	18.754	N.D.	N.D.	N.D.	N.D.	N.D.	N.D.	N.D.	N.D.	47.194	48.1253	33.6773	50.8929	19.9023	1.24246	12.8453	1.35123	8.92564	1.71712	19.7162	1.61048	N.A.	N.A.	N.A.	N.A.	44.9724	7.69218	0.645416	0.00026209	***	0.448472
A_0069	CMP	6131	HMDB0000095	312.595	347.18	281.249	334.716	691.724	682.511	767.854	738.397	115.31	140.814	120.064	146.781	364.802	346.369	351.438	366.894	N.D.	N.D.	N.D.	N.D.	322.636	423.681	481.758	420.972	288.194	265.802	248.47	252.969	318.935	28.9091	720.121	40.1388	130.742	15.3934	357.376	10.0357	N.A.	N.A.	412.262	66.0016	263.859	17.8081	2.25789	7.9994e-06	***	0.409934
A_0082	CoA_divalent	87642		147.925	193.215	122.395	109.195	211.396	235.442	248.873	48.2791	7.31313	25.5586	23.2604	32.082	134.977	99.6173	213.244	118.504	N.D.	N.D.	N.D.	N.D.	60.6815	109.492	140.532	92.1306	183.872	24.5099	119.029	230.818	143.182	37.0269	185.997	93.1119	22.0535	10.5134	141.585	49.9089	N.A.	N.A.	100.709	33.3606	139.557	89.3489	1.29902	0.44181		0.154024
C_0042	Creatine	586	HMDB0000064	N.D.	N.D.	N.D.	N.D.	N.D.	N.D.	N.D.	N.D.	N.D.	N.D.	N.D.	N.D.	N.D.	N.D.	N.D.	N.D.	N.D.	N.D.	N.D.	N.D.	N.D.	N.D.	N.D.	N.D.	N.D.	N.D.	N.D.	N.D.	N.A.	N.A.	N.A.	N.A.	N.A.	N.A.	N.A.	N.A.	N.A.	N.A.	N.A.	N.A.	N.A.	N.A.	N.A.	N.A.		N.A.
C_0020	Creatinine	588	HMDB0000562	3.9514	4.58415	3.55952	4.07783	3.59775	4.55172	4.19479	4.63906	5.27683	4.24982	4.31822	4.55973	4.70833	4.28614	4.5785	3.84314	3.07123	3.23326	3.15359	2.71488	3.45992	4.60014	4.52827	3.84365	1.86907	N.D.	2.08022	2.42544	4.04322	0.42277	4.24583	0.472865	4.60115	0.469663	4.35403	0.383637	3.04324	0.228682	4.10799	0.550373	2.12491	0.280866	1.05011	0.54681		1.13799
A_0109	CTP	6176	HMDB0000082	34.8615	34.8211	48.7988	51.1889	43.7916	43.3878	50.2555	47.9768	19.8985	20.1309	22.098	26.4765	50.9899	54.7737	56.8156	52.3079	N.D.	N.D.	N.D.	N.D.	6.56269	9.57133	6.76123	9.84773	31.0003	28.2438	21.7225	28.7781	42.4176	8.80259	46.3529	3.32762	22.151	3.0478	53.7218	2.59103	N.A.	N.A.	8.18575	1.76499	27.4362	3.99175	1.09278	0.45183		0.522212
C_0029	Cys	594	HMDB0000574,HMDB0003417	N.D.	N.D.	N.D.	N.D.	N.D.	N.D.	N.D.	N.D.	N.D.	N.D.	N.D.	N.D.	N.D.	N.D.	N.D.	N.D.	N.D.	N.D.	N.D.	N.D.	N.D.	N.D.	N.D.	N.D.	N.D.	N.D.	N.D.	N.D.	N.A.	N.A.	N.A.	N.A.	N.A.	N.A.	N.A.	N.A.	N.A.	N.A.	N.A.	N.A.	N.A.	N.A.	N.A.	N.A.		N.A.
C_0102	Cytidine	6175	HMDB0000089	38.6563	51.4803	26.9285	20.1835	34.8052	30.3726	22.5485	23.2021	11.729	14.5905	3.96721	17.1142	58.6541	54.0255	58.6324	50.5109	N.D.	N.D.	N.D.	N.D.	N.D.	8.34275	5.97466	4.81409	36.6793	53.2203	40.08	59.3076	34.3122	13.7568	27.7321	5.89892	11.8502	5.69724	55.4557	3.95042	N.A.	N.A.	6.37717	1.79844	47.3218	10.7107	0.80823	0.42817		0.345365
C_0018	Cytosine	597	HMDB0000630	N.D.	N.D.	N.D.	N.D.	N.D.	N.D.	N.D.	N.D.	N.D.	N.D.	N.D.	N.D.	N.D.	N.D.	N.D.	N.D.	N.D.	N.D.	N.D.	N.D.	N.D.	N.D.	N.D.	N.D.	N.D.	N.D.	N.D.	N.D.	N.A.	N.A.	N.A.	N.A.	N.A.	N.A.	N.A.	N.A.	N.A.	N.A.	N.A.	N.A.	N.A.	N.A.	N.A.	N.A.		N.A.
A_0111	dATP	15993	HMDB0001532	7.73422	8.15615	13.295	13.0589	6.50938	N.D.	5.24377	6.19066	6.66572	6.13049	5.81807	6.50935	14.6841	12.8912	13.167	13.1582	N.D.	N.D.	N.D.	N.D.	2.703	4.03518	3.09332	3.02925	8.90605	7.05619	4.87091	7.9344	10.5611	3.02701	5.98127	0.658276	6.28091	0.381713	13.4751	0.816092	N.A.	N.A.	3.21519	0.572757	7.19189	1.72192	0.56635	0.05264		0.594722
A_0105	dCTP	65091	HMDB0000998	3.5487	3.73897	5.28823	5.17177	N.D.	N.D.	2.74679	N.D.	4.51558	5.73849	4.12002	5.50596	3.95863	4.04956	3.5298	4.81252	N.D.	N.D.	N.D.	N.D.	3.42554	4.54387	7.62379	4.06311	4.54329	4.03534	3.5147	3.69032	4.43692	0.920288	2.74679	N.A.	4.97001	0.776055	4.08763	0.533771	N.A.	N.A.	4.91408	1.86364	3.94591	0.453181	0.619076	N.A.		1.12015
A_0024	Dihydroorotic acid	439216	HMDB0000528	N.D.	N.D.	N.D.	N.D.	N.D.	N.D.	N.D.	N.D.	N.D.	N.D.	N.D.	N.D.	N.D.	N.D.	N.D.	N.D.	N.D.	N.D.	N.D.	N.D.	N.D.	N.D.	N.D.	N.D.	N.D.	N.D.	N.D.	N.D.	N.A.	N.A.	N.A.	N.A.	N.A.	N.A.	N.A.	N.A.	N.A.	N.A.	N.A.	N.A.	N.A.	N.A.	N.A.	N.A.		N.A.
A_0031	Dihydroxyacetone phosphate	668	HMDB0001473	N.D.	N.D.	23.6931	38.3556	N.D.	N.D.	N.D.	N.D.	N.D.	N.D.	N.D.	N.D.	N.D.	19.662	N.D.	N.D.	N.D.	N.D.	N.D.	N.D.	N.D.	N.D.	N.D.	N.D.	N.D.	N.D.	N.D.	N.D.	31.0243	10.368	N.A.	N.A.	N.A.	N.A.	19.662	N.A.	N.A.	N.A.	N.A.	N.A.	N.A.	N.A.	<1	N.A.		<1
A_0086	dTDP	164628	HMDB0001274	34.3891	37.3622	34.1384	36.6786	15.2508	17.9617	17.1556	17.1998	N.D.	N.D.	N.D.	N.D.	30.1787	31.1318	33.9762	29.884	N.D.	N.D.	N.D.	N.D.	10.0963	9.35147	9.22145	10.4188	26.2309	23.3239	33.9656	29.2289	35.6421	1.61907	16.892	1.15497	N.A.	N.A.	31.2927	1.86657	N.A.	N.A.	9.77202	0.578367	28.1873	4.54439	0.473933	3.7326e-06	***	<1
A_0068	dTMP	9700	HMDB0001227	45.5911	51.2834	50.4302	63.3144	30.2023	27.2926	28.0251	21.8156	3.91338	N.D.	N.D.	3.13091	47.9414	48.4406	49.1252	55.5635	N.D.	N.D.	N.D.	N.D.	36.4751	53.8931	66.5292	48.5914	57.6188	57.6851	65.0815	59.757	52.6548	7.53556	26.8339	3.56645	3.52215	0.553289	50.2677	3.56372	N.A.	N.A.	51.3722	12.4599	60.0356	3.50736	0.509619	0.0027536	**	0.0668913
A_0108	dTTP	64968	HMDB0001342	8.26063	6.47863	11.8161	11.4685	4.14777	N.D.	3.62213	3.81147	N.D.	N.D.	N.D.	N.D.	9.0022	8.04464	9.53273	12.6492	N.D.	N.D.	N.D.	N.D.	N.D.	3.12998	N.D.	2.81906	6.67628	7.57225	9.53526	8.83215	9.50596	2.57578	3.86046	0.26622	N.A.	N.A.	9.80718	1.99221	N.A.	N.A.	2.97452	0.219853	8.15399	1.2767	0.406109	0.021146	*	<1
A_0048	Erythrose 4-phosphate	122357	HMDB0001321	N.D.	N.D.	N.D.	N.D.	N.D.	N.D.	N.D.	N.D.	N.D.	N.D.	N.D.	N.D.	N.D.	N.D.	N.D.	N.D.	N.D.	N.D.	N.D.	N.D.	N.D.	N.D.	N.D.	N.D.	N.D.	N.D.	N.D.	N.D.	N.A.	N.A.	N.A.	N.A.	N.A.	N.A.	N.A.	N.A.	N.A.	N.A.	N.A.	N.A.	N.A.	N.A.	N.A.	N.A.		N.A.
A_0073	Fructose 1,6-diphosphate	172313	HMDB0001058	223.187	132.383	230.916	206.195	25.9417	19.3633	33.3935	27.6969	N.D.	7.99874	N.D.	11.6922	91.9576	89.6339	125.216	101.594	N.D.	N.D.	N.D.	N.D.	N.D.	6.57901	N.D.	8.96223	15.1694	11.5858	39.9904	13.9081	198.17	45.0573	26.5989	5.77805	9.84549	2.6117	102.1	16.2573	N.A.	N.A.	7.77062	1.68519	20.1634	13.3011	0.134222	0.0042961	**	0.049682
A_0058	Fructose 6-phosphate	603	HMDB0000124	13.7384	9.77673	N.D.	11.9344	N.D.	N.D.	N.D.	N.D.	N.D.	N.D.	N.D.	N.D.	N.D.	N.D.	N.D.	N.D.	N.D.	N.D.	N.D.	N.D.	17.901	18.9965	10.1942	21.3946	N.D.	N.D.	N.D.	N.D.	11.8165	1.98347	N.A.	N.A.	N.A.	N.A.	N.A.	N.A.	N.A.	N.A.	17.1216	4.84322	N.A.	N.A.	<1	N.A.		<1
A_0009	Fumaric acid	444972	HMDB0000134	114.773	150.714	109.72	57.0146	118.784	83.6793	90.1745	106.576	80.8908	78.4971	N.D.	99.9955	189.338	165.59	194.976	176.686	N.D.	N.D.	N.D.	N.D.	46.971	45.2034	53.6727	N.D.	515.554	404.701	426.375	466.591	108.055	38.6127	99.8035	15.9043	86.4611	11.7821	181.647	13.1565	N.A.	N.A.	48.6157	4.4678	453.305	48.7819	0.923633	0.71291		0.800156
C_0013	GABA	119	HMDB0000112	84.6067	90.7945	61.0131	58.3234	44.8208	34.3419	41.7149	34.5297	159.015	124.879	123.818	143.896	106.165	76.4728	105.49	99.9102	N.D.	N.D.	N.D.	N.D.	N.D.	N.D.	N.D.	N.D.	100.289	76.4972	62.8698	78.484	73.6844	16.4172	38.8518	5.25501	137.902	16.829	97.0096	13.9752	N.A.	N.A.	N.A.	N.A.	79.535	15.4789	0.527273	0.019113	*	1.87152
A_0100	GDP	8977	HMDB0001201	63.2499	61.6688	69.3146	70.7959	96.0803	90.1303	101.921	100.052	88.9307	80.4846	101.093	106.243	70.6854	69.7395	66.4886	81.0349	N.D.	N.D.	N.D.	N.D.	55.5357	76.1752	81.1843	59.6495	52.5679	41.2368	62.802	42.7532	66.2573	4.47381	97.046	5.21426	94.1879	11.668	71.9871	6.29395	N.A.	N.A.	68.1362	12.4589	49.84	9.99488	1.46468	0.00012248	***	1.42155
C_0056	Gln	738	HMDB0000641,HMDB0003423	537.353	543.451	329.43	713.04	58.7163	55.7059	65.9012	71.7274	103.584	132.321	132.406	116.566	411.656	630.648	441.315	351.634	N.D.	N.D.	N.D.	N.D.	N.D.	N.D.	N.D.	N.D.	604.271	437.574	464.862	483.503	530.818	157.018	63.0127	7.21428	121.219	13.917	458.813	120.478	N.A.	N.A.	N.A.	N.A.	497.552	73.6036	0.118709	0.0093706	**	0.228363
C_0059	Glu	611	HMDB0000148,HMDB0003339	5131.55	4814.74	5174.18	4806.58	662.492	605.665	855.713	742.854	1257.12	1269.32	1518.14	1351.84	5698.59	5174.86	6106.19	5393.71	196.519	200.676	275.882	250.726	556.263	662.376	564.285	584.921	4064.54	4081.21	4777.95	3741.06	4981.76	198.365	716.681	108.438	1349.1	120.29	5593.34	403.762	230.951	38.7815	591.962	48.4702	4166.19	436.86	0.143861	5.8425e-07	***	0.270809
A_0047	Gluconic acid	10690	HMDB0000625	N.D.	N.D.	N.D.	N.D.	N.D.	N.D.	N.D.	N.D.	N.D.	N.D.	N.D.	N.D.	N.D.	N.D.	N.D.	N.D.	N.D.	N.D.	N.D.	N.D.	N.D.	N.D.	N.D.	N.D.	N.D.	N.D.	N.D.	N.D.	N.A.	N.A.	N.A.	N.A.	N.A.	N.A.	N.A.	N.A.	N.A.	N.A.	N.A.	N.A.	N.A.	N.A.	N.A.	N.A.		N.A.
A_0059	Glucose 1-phosphate	65533	HMDB0001586	24.0683	15.1761	18.2933	14.9305	N.D.	N.D.	N.D.	N.D.	N.D.	N.D.	N.D.	N.D.	N.D.	9.5509	11.4881	N.D.	N.D.	N.D.	N.D.	N.D.	13.9633	24.747	22.9257	19.0076	N.D.	N.D.	11.8476	N.D.	18.117	4.25255	N.A.	N.A.	N.A.	N.A.	10.5195	1.36984	N.A.	N.A.	20.1609	4.77551	11.8476	N.A.	<1	N.A.		<1
A_0057	Glucose 6-phosphate	5958	HMDB0001401	34.0352	25.8407	48.0541	58.1376	N.D.	6.85525	18.6164	N.D.	N.D.	6.05494	7.02953	N.D.	26.7232	25.9356	32.2919	28.3305	N.D.	N.D.	N.D.	N.D.	N.D.	N.D.	N.D.	N.D.	10.6981	N.D.	13.2167	9.44796	41.5169	14.3841	12.7358	8.31641	6.54223	0.689141	28.3203	2.82908	N.A.	N.A.	N.A.	N.A.	11.1209	1.91961	0.306763	0.042322	*	0.15758
C_0123	Glutathione (GSH)	124886	HMDB0000125	3208.25	3254.1	2385.82	2504.6	1076.06	1159.08	1218.65	944.933	503.132	331.544	420.647	602.337	2307.59	2010.06	3190.6	2440.08	N.D.	N.D.	N.D.	N.D.	105.783	240.14	253.618	196.535	1363.48	1081.66	943.202	1697.64	2838.19	456.744	1099.68	118.585	464.415	115.602	2487.08	502.298	N.A.	N.A.	199.019	66.7612	1271.5	333.602	0.387459	0.0033216	**	0.163631
C_0122	Glutathione (GSSG)_divalent	65359		1687.52	1613.73	1959.81	1954.76	522.059	467.183	526.5	620.075	262.838	402.174	409.58	302.066	2140.08	2184.88	1775.11	1867.01	N.D.	N.D.	N.D.	N.D.	116.879	131.283	108.392	118.674	2133.5	2092.94	1983.32	1740.28	1803.95	179.606	533.954	63.4355	344.165	73.0995	1991.77	201.491	N.A.	N.A.	118.807	9.44915	1987.51	176.606	0.295991	0.0002746	***	0.190783
C_0003	Gly	750	HMDB0000123	165.61	136.161	165.825	121.931	2043.3	2131.37	2428.86	2562.52	2192.03	2106.18	2001.75	2177.64	137.604	135.1	163.239	146.529	410.864	419.495	451.12	463.971	755.868	985.387	913.281	866.616	226.257	160.73	203.385	183.814	147.381	21.9549	2291.51	244.653	2119.4	86.9527	145.618	12.7304	436.363	25.2634	880.288	96.2663	193.547	27.9195	15.5482	0.00037273	***	14.3804
A_0030	Glyceraldehyde 3-phosphate	729	HMDB0001112	N.D.	N.D.	N.D.	N.D.	N.D.	N.D.	N.D.	N.D.	N.D.	N.D.	N.D.	N.D.	N.D.	N.D.	N.D.	N.D.	N.D.	N.D.	N.D.	N.D.	N.D.	N.D.	N.D.	N.D.	N.D.	N.D.	N.D.	N.D.	N.A.	N.A.	N.A.	N.A.	N.A.	N.A.	N.A.	N.A.	N.A.	N.A.	N.A.	N.A.	N.A.	N.A.	N.A.	N.A.		N.A.
A_0032	Glycerol 3-phosphate	439162	HMDB0000126	76.3863	100.13	91.9745	34.819	20.821	30.7274	33.9405	41.8023	56.5637	54.5283	59.2177	68.0604	109.022	106.4	119.773	108.551	41.865	34.4357	36.6252	36.1228	388.172	761.875	679.522	625.163	88.6653	61.6984	76.2889	67.3114	75.8275	29.0594	31.8228	8.68553	59.5925	5.96278	110.937	6.00035	37.2622	3.20824	613.683	160.502	73.491	11.7663	0.419674	0.051207		0.785896
A_0002	Glycolic acid	757	HMDB0000115	N.D.	N.D.	N.D.	N.D.	N.D.	N.D.	N.D.	N.D.	N.D.	N.D.	N.D.	N.D.	N.D.	N.D.	N.D.	N.D.	N.D.	N.D.	N.D.	N.D.	N.D.	N.D.	N.D.	N.D.	N.D.	N.D.	N.D.	N.D.	N.A.	N.A.	N.A.	N.A.	N.A.	N.A.	N.A.	N.A.	N.A.	N.A.	N.A.	N.A.	N.A.	N.A.	N.A.	N.A.		N.A.
A_0001	Glyoxylic acid	760	HMDB0000119	N.D.	N.D.	N.D.	N.D.	N.D.	N.D.	N.D.	N.D.	N.D.	N.D.	N.D.	N.D.	N.D.	N.D.	N.D.	N.D.	N.D.	N.D.	N.D.	N.D.	N.D.	N.D.	N.D.	N.D.	N.D.	N.D.	N.D.	N.D.	N.A.	N.A.	N.A.	N.A.	N.A.	N.A.	N.A.	N.A.	N.A.	N.A.	N.A.	N.A.	N.A.	N.A.	N.A.	N.A.		N.A.
A_0078	GMP	6804	HMDB0001397	62.0166	66.9286	50.31	72.9772	142.564	135.377	170.529	143.042	63.8659	61.3066	68.1822	68.4083	55.8787	65.3486	63.6581	66.6343	N.D.	N.D.	N.D.	N.D.	180.36	305.971	309.408	239.244	104.317	68.2562	93.1431	63.1621	63.0581	9.60847	147.878	15.5026	65.4408	3.45897	62.8799	4.82399	N.A.	N.A.	258.746	61.4318	82.2196	19.7129	2.34511	0.00023954	***	1.03778
A_0114	GTP	6830	HMDB0001273	12.6502	12.7666	23.9083	20.7982	20.9458	17.316	20.1978	19.1721	18.282	20.3718	19.7144	24.7602	22.3893	24.0868	21.9106	22.0754	N.D.	N.D.	N.D.	N.D.	6.77784	11.3227	9.58721	10.2994	18.4802	14.8662	16.5204	15.5662	17.5308	5.71156	19.4079	1.57274	20.7821	2.79189	22.6155	1.00072	N.A.	N.A.	9.49679	1.94755	16.3582	1.56871	1.10707	0.56579		1.18546
C_0061	Guanine	764	HMDB0000132	N.D.	7.63726	N.D.	N.D.	9.96238	15.8156	10.3263	12.7015	11.8285	9.95691	6.03186	10.0627	N.D.	3.93526	N.D.	N.D.	13.1017	12.3617	13.6377	13.4128	19.1935	20.3748	17.7849	16.625	N.D.	N.D.	5.87237	4.53254	7.63726	N.A.	12.2014	2.69823	9.46999	2.44756	3.93526	N.A.	13.1285	0.556433	18.4946	1.63532	5.20246	0.947405	1.59762	N.A.		1.23997
C_0116	Guanosine	6802	HMDB0000133	23.1056	27.8093	21.3207	17.4114	22.4558	20.1638	16.2034	16.3201	15.6086	13.0525	6.24455	16.1286	26.6676	27.2327	27.1106	21.5398	41.9209	42.3129	45.2003	45.5074	8.10688	12.6005	9.48053	9.21742	27.8481	38.2614	37.3796	37.6039	22.4117	4.31315	18.7858	3.06137	12.7586	4.54602	25.6377	2.74265	43.7354	1.87987	9.85132	1.92702	35.2732	4.96422	0.838211	0.22448		0.569281
C_0063	His	773	HMDB0000177	361.181	385.262	327.614	402.293	576.186	581.672	696.932	641.155	211.707	203.325	184.407	204.956	324.711	347.543	342.859	353.617	57.1594	62.5338	69.0865	68.8155	104.75	122.483	123.935	113.887	568.634	622.758	720.796	676.096	369.087	32.3873	623.986	56.8367	201.099	11.7046	342.182	12.4524	64.3988	5.69706	116.264	8.86436	647.071	65.8817	1.69062	0.00069364	***	0.544853
C_0026	Homoserine	12647	HMDB0000719	N.D.	N.D.	N.D.	N.D.	N.D.	N.D.	N.D.	N.D.	13.2364	N.D.	N.D.	11.6121	N.D.	N.D.	N.D.	N.D.	N.D.	N.D.	N.D.	N.D.	N.D.	N.D.	N.D.	N.D.	22.1079	46.3409	44.1439	45.5431	N.A.	N.A.	N.A.	N.A.	12.4242	1.14852	N.A.	N.A.	N.A.	N.A.	N.A.	N.A.	39.5339	11.6528	N.A.	N.A.		1<
C_0041	Hydroxyproline	5810	HMDB0000725	512.398	573.227	520.992	435.596	476.611	514.724	542.495	481.945	28.0954	28.5141	31.1894	29.5567	554.776	489.556	547.531	517.175	N.D.	N.D.	N.D.	N.D.	10.5273	N.D.	11.2485	9.97453	N.D.	N.D.	N.D.	N.D.	510.553	56.7422	503.944	30.7322	29.3389	1.37819	527.26	29.9519	N.A.	N.A.	10.5835	0.638855	N.A.	N.A.	0.987054	0.8464		0.0574649
C_0049	Hypoxanthine	790	HMDB0000157	198.634	196.55	209.775	182.969	179.152	138.022	140.893	131.78	195.108	198.077	159.524	192.656	161.007	162.922	166.246	178.839	19.4124	19.8345	23.1773	22.0616	67.8801	75.3675	75.3646	70.8369	210.078	227.746	232.01	198.729	196.982	10.9994	147.462	21.4668	186.341	18.0149	167.253	8.02128	21.1215	1.797	72.3623	3.67248	217.141	15.5178	0.748607	0.011737	*	0.945982
C_0045	Ile	791	HMDB0000172	494.988	502.101	439.02	499.647	427.072	504.831	458.578	485.523	434.202	387.449	364.974	414.138	474.259	473.656	468.4	423.139	182.724	196.679	209.403	197.582	282.105	327.176	330.998	282.083	1284.89	1356.07	1385.51	1314.14	483.939	30.0912	469.001	33.7808	400.191	30.2977	459.863	24.6241	196.597	10.9156	305.591	27.1765	1335.15	44.501	0.969132	0.53383		0.826944
A_0077	IMP	8582	HMDB0000175	27.1593	23.7304	19.1822	30.6362	26.236	24.0257	21.673	30.1953	73.8448	61.0171	84.036	65.0823	30.6942	32.6079	33.3741	34.6585	N.D.	N.D.	N.D.	N.D.	12.0005	20.0578	21.4114	18.3023	39.2642	39.2565	114.666	32.6251	25.177	4.89087	25.5325	3.62409	70.9951	10.2096	32.8337	1.65834	N.A.	N.A.	17.943	4.16109	56.4529	38.9345	1.01412	0.91115		2.81983
C_0114	Inosine	6021	HMDB0000195	114.405	101.648	158.931	77.6969	86.8357	47.8372	32.1614	31.7976	38.2197	30.5287	17.7114	37.8812	87.765	78.6026	102.791	79.2229	17.9981	17.7609	18.864	21.0321	N.D.	14.3521	9.83108	12.8082	100.648	106.914	153.091	112.382	113.17	34.0914	49.658	25.8883	31.0853	9.59612	87.0955	11.2681	18.9138	1.48965	12.3305	2.29806	118.259	23.7112	0.43879	0.027232	*	0.274677
A_0044	Isocitric acid	1198	HMDB0000193	N.D.	N.D.	N.D.	N.D.	N.D.	N.D.	N.D.	N.D.	N.D.	N.D.	N.D.	N.D.	N.D.	N.D.	N.D.	N.D.	N.D.	N.D.	N.D.	N.D.	N.D.	N.D.	N.D.	N.D.	N.D.	N.D.	N.D.	N.D.	N.A.	N.A.	N.A.	N.A.	N.A.	N.A.	N.A.	N.A.	N.A.	N.A.	N.A.	N.A.	N.A.	N.A.	N.A.	N.A.		N.A.
A_0005	Lactic acid	612	HMDB0000190,HMDB0001311	213.632	124.81	149.416	196.425	219.59	231.373	96.2742	150.366	133.712	129.24	149.319	119.721	167.837	138.139	344.057	174.74	115.251	239.507	300.124	195.117	229.481	210.576	216.564	384.936	96.1754	282.559	149.204	288.758	171.071	41.0823	174.401	63.1647	132.998	12.3463	206.193	93.2707	212.5	77.8176	260.389	83.4049	204.174	96.5818	1.01947	0.9329		0.777444
C_0046	Leu	857	HMDB0000687	961.729	1035.41	889.464	1014.75	769.572	942.615	849.213	869.327	858.479	798.472	753.182	757.533	924.346	964.806	971.617	853.277	413.466	445.296	491.075	472.102	673.613	733.559	733.411	692.89	2852.17	2826.77	2900.81	2785.77	975.339	65.1202	857.682	71.1437	791.917	48.8402	928.511	54.3229	455.485	33.7255	708.368	30.0514	2841.38	48.1459	0.879368	0.050798		0.81194
C_0058	Lys	866	HMDB0000182,HMDB0003405	957.395	970.954	946.116	856.534	3728.81	3806.57	3970.84	3865.87	725.95	627.053	718.631	680.939	883.779	823.343	850.152	781.156	625.645	638.761	704.069	668.706	672.648	664.312	765.484	554.768	8504.48	12237.6	11581.3	12199.5	932.75	51.8155	3843.02	102.036	688.144	45.2502	834.607	43.3721	659.295	34.8678	664.303	86.2266	11130.7	1776.46	4.1201	2.514e-07	***	0.737758
A_0017	Malic acid	525	HMDB0000156,HMDB0000744	106.883	131.753	188.87	151.209	247.383	203.333	148.897	167.91	95.0913	93.8499	89.9794	108.039	131.693	140.339	149.556	134.42	N.D.	N.D.	N.D.	N.D.	91.0666	99.4441	115.131	73.0185	482.861	438.096	525.5	502.519	144.679	34.5981	191.881	43.3353	96.7399	7.84103	139.002	7.90758	N.A.	N.A.	94.665	17.5425	487.244	37.1105	1.32626	0.14199		0.668654
A_0096	Malonyl CoA_divalent	644066		N.D.	N.D.	N.D.	N.D.	N.D.	N.D.	N.D.	N.D.	N.D.	N.D.	N.D.	N.D.	N.D.	N.D.	N.D.	N.D.	N.D.	N.D.	N.D.	N.D.	N.D.	N.D.	N.D.	N.D.	N.D.	N.D.	N.D.	N.D.	N.A.	N.A.	N.A.	N.A.	N.A.	N.A.	N.A.	N.A.	N.A.	N.A.	N.A.	N.A.	N.A.	N.A.	N.A.	N.A.		N.A.
C_0060	Met	876	HMDB0000696	365.008	383.599	342.422	395.721	357.227	353.349	387.387	316.733	160.243	155.853	152.221	169.422	317.309	338.545	373.127	332.569	47.3184	60.5888	67.2967	69.8032	110.96	139.374	131.185	110.682	753.317	719.505	840.976	862.458	371.688	23.2419	353.674	28.9479	159.435	7.42216	340.388	23.5869	61.2517	10.0705	123.05	14.5118	794.064	68.5511	0.951536	0.37096		0.428948
C_0014	N,N-Dimethylglycine	673	HMDB0000092	N.D.	N.D.	N.D.	N.D.	N.D.	N.D.	N.D.	N.D.	N.D.	N.D.	N.D.	N.D.	N.D.	N.D.	N.D.	N.D.	N.D.	N.D.	N.D.	N.D.	N.D.	N.D.	N.D.	N.D.	N.D.	N.D.	N.D.	N.D.	N.A.	N.A.	N.A.	N.A.	N.A.	N.A.	N.A.	N.A.	N.A.	N.A.	N.A.	N.A.	N.A.	N.A.	N.A.	N.A.		N.A.
A_0119	NAD+	5893	HMDB0000902	1531.78	1663.38	1684.48	1666.09	1884.83	1829.62	1851.96	1814.18	345.941	405.791	381.96	416.119	1666.76	1620.63	1664.24	1616.23	N.D.	N.D.	N.D.	N.D.	659.327	890.991	891.646	787.981	2828.87	2797.49	2885.68	2826.02	1636.43	70.3955	1845.15	30.6675	387.453	31.1528	1641.97	27.254	N.A.	N.A.	807.486	110.133	2834.52	36.9372	1.12754	0.0051771	**	0.236767
A_0123	NADP+	5886	HMDB0000217	189.239	207.087	212.807	198.096	252.762	243.647	252.76	246.626	47.299	45.4124	44.0756	52.7112	213.714	190.597	199.359	219.736	N.D.	N.D.	N.D.	N.D.	197.105	236.182	262.677	220.065	317.289	305.875	320.416	297.892	201.807	10.3378	248.949	4.56698	47.3745	3.79553	205.852	13.2847	N.A.	N.A.	229.007	27.5854	310.368	10.4037	1.2336	0.0009829	***	0.234752
C_0044	Ornithine	389	HMDB0000214,HMDB0003374	19.5789	17.5534	19.2002	13.7333	26.0373	32.2705	25.9504	23.8884	9.82877	10.4694	12.3362	11.1196	17.6073	16.4501	16.3014	15.8338	9.05361	9.57974	8.9365	10.3334	11.92	13.4672	12.9874	11.1403	6.18891	9.58661	9.48282	11.7363	17.5164	2.67097	27.0367	3.62781	10.9385	1.07051	16.5481	0.753361	9.47582	0.636512	12.3787	1.0487	9.24865	2.28905	1.5435	0.0066668	**	0.624469
A_0023	Orotic acid	967	HMDB0000226	N.D.	N.D.	N.D.	N.D.	N.D.	N.D.	N.D.	N.D.	N.D.	N.D.	N.D.	N.D.	N.D.	N.D.	N.D.	N.D.	N.D.	N.D.	N.D.	N.D.	N.D.	N.D.	N.D.	N.D.	N.D.	N.D.	N.D.	N.D.	N.A.	N.A.	N.A.	N.A.	N.A.	N.A.	N.A.	N.A.	N.A.	N.A.	N.A.	N.A.	N.A.	N.A.	N.A.	N.A.		N.A.
C_0071	Phe	994	HMDB0000159	812.785	831.756	820.608	848.706	444.739	591.354	722.112	646.118	469.51	460.651	407.528	447.034	840.601	849.14	882.453	791.995	239.676	247.314	266.379	279.908	362.567	414.527	421.331	378.593	1306.61	1295.33	1364.11	1384.82	828.464	15.5791	601.081	117.21	446.181	27.3762	841.047	37.3555	258.319	18.2547	394.254	28.246	1337.72	43.5129	0.725536	0.029163	*	0.538564
A_0029	Phosphoenolpyruvic acid	1005	HMDB0000263	118.181	150.824	167.56	238.536	156.047	105.299	65.2863	74.1431	52.9645	53.8851	52.2755	57.0867	212.316	216.46	175.83	176.537	N.D.	N.D.	N.D.	N.D.	34.4996	29.459	36.1814	27.3174	44.2031	40.2014	83.3553	41.9272	168.775	50.8268	100.194	40.9992	54.053	2.12728	195.286	22.1243	N.A.	N.A.	31.8644	4.16503	52.4218	20.6874	0.593652	0.082503		0.320266
C_0022	Pro	614	HMDB0000162,HMDB0003411	279.969	293.1	269.186	240.353	196.788	225.121	275.87	N.D.	302.482	331.43	346.675	370.969	272.484	235.45	308.195	287.235	N.D.	N.D.	N.D.	N.D.	N.D.	162.565	N.D.	149.709	4580.16	4110.54	3408.92	4202.08	270.652	22.4415	232.593	40.0673	337.889	28.6756	275.841	30.6556	N.A.	N.A.	156.137	9.09105	4075.43	488.623	0.85938	0.23706		1.24843
A_0084	PRPP	7339	HMDB0000280	N.D.	N.D.	N.D.	N.D.	N.D.	N.D.	N.D.	N.D.	N.D.	N.D.	N.D.	N.D.	N.D.	N.D.	N.D.	N.D.	N.D.	N.D.	N.D.	N.D.	N.D.	N.D.	N.D.	N.D.	N.D.	N.D.	N.D.	N.D.	N.A.	N.A.	N.A.	N.A.	N.A.	N.A.	N.A.	N.A.	N.A.	N.A.	N.A.	N.A.	N.A.	N.A.	N.A.	N.A.		N.A.
C_0007	Putrescine	1045	HMDB0001414	277.236	276.019	282.932	289.824	961.721	1196.37	1103.11	1106.6	116.479	120.573	149.568	109.991	296.02	330.006	262.518	250.089	N.D.	N.D.	N.D.	N.D.	N.D.	71.82	N.D.	N.D.	1673.56	1882.72	2298.22	2005.18	281.503	6.31277	1091.95	96.958	124.153	17.4947	284.658	35.92	N.A.	N.A.	71.82	N.A.	1964.92	260.994	3.87901	0.00044669	***	0.441036
A_0003	Pyruvic acid	1060	HMDB0000243	N.D.	320.599	N.D.	N.D.	N.D.	420.351	N.D.	N.D.	N.D.	N.D.	N.D.	N.D.	N.D.	N.D.	N.D.	N.D.	N.D.	N.D.	N.D.	N.D.	N.D.	N.D.	N.D.	N.D.	N.D.	N.D.	N.D.	227.595	320.599	N.A.	420.351	N.A.	N.A.	N.A.	N.A.	N.A.	N.A.	N.A.	N.A.	N.A.	227.595	N.A.	1.31114	N.A.		<1
A_0054	Ribose 5-phosphate	439167	HMDB0001548	N.D.	N.D.	N.D.	N.D.	N.D.	N.D.	N.D.	N.D.	N.D.	N.D.	N.D.	N.D.	N.D.	N.D.	N.D.	N.D.	N.D.	N.D.	N.D.	N.D.	N.D.	15.1289	N.D.	N.D.	N.D.	N.D.	N.D.	N.D.	N.A.	N.A.	N.A.	N.A.	N.A.	N.A.	N.A.	N.A.	N.A.	N.A.	15.1289	N.A.	N.A.	N.A.	N.A.	N.A.		N.A.
A_0053	Ribulose 5-phosphate	439184	HMDB0000618	158.037	162.644	224.911	147.814	178.298	119.325	88.8208	98.3072	50.7152	38.7721	25.0501	34.9914	145.962	118.73	151.736	119.938	N.D.	N.D.	N.D.	N.D.	39.1146	63.7667	49.7382	51.1302	88.5412	97.7154	147.557	119.89	173.351	34.9269	121.188	40.1506	37.3822	10.6066	134.091	17.2101	N.A.	N.A.	50.9374	10.0969	113.426	26.2855	0.699088	0.098557		0.215644
C_0130	S-Adenosylmethionine	34755	HMDB0001185	74.1212	81.5164	72.4866	74.8122	134.797	138.564	148.077	143.209	8.11372	10.2202	9.56298	9.695	70.7991	68.2599	78.316	74.4387	N.D.	N.D.	N.D.	N.D.	73.803	60.2809	84.2242	52.2518	133.898	111.156	126.591	117.702	75.7341	3.97632	141.162	5.75234	9.39797	0.901989	72.9534	4.38302	N.A.	N.A.	67.64	14.1889	122.337	9.97077	1.86392	4.5339e-06	***	0.124092
C_0006	Sarcosine	1088	HMDB0000271	N.D.	N.D.	N.D.	N.D.	N.D.	N.D.	N.D.	N.D.	N.D.	N.D.	N.D.	N.D.	N.D.	N.D.	N.D.	N.D.	N.D.	N.D.	N.D.	N.D.	N.D.	N.D.	N.D.	N.D.	N.D.	N.D.	N.D.	N.D.	N.A.	N.A.	N.A.	N.A.	N.A.	N.A.	N.A.	N.A.	N.A.	N.A.	N.A.	N.A.	N.A.	N.A.	N.A.	N.A.		N.A.
A_0064	Sedoheptulose 7-phosphate	165007	HMDB0001068	29.2021	27.2577	41.3002	29.4633	23.5613	16.4078	N.D.	11.3935	N.D.	N.D.	N.D.	N.D.	19.2063	20.4466	23.1878	25.7908	N.D.	N.D.	N.D.	N.D.	40.2804	53.681	43.9298	44.5978	12.9699	10.495	19.0411	12.583	31.8058	6.4056	17.1209	6.11519	N.A.	N.A.	22.1579	2.93819	N.A.	N.A.	45.6222	5.69772	13.7722	3.67693	0.538294	0.030835	*	<1
C_0016	Ser	617	HMDB0000187,HMDB0003406	23.2085	19.5052	30.1129	30.6988	37.8126	27.5552	26.175	21.9904	N.D.	N.D.	N.D.	N.D.	16.9063	21.519	24.3994	17.4778	133.529	133.985	148.338	150.571	65.138	58.1093	65.5302	57.1838	39.9179	33.6453	49.8532	44.4427	25.8813	5.4441	28.3833	6.71672	N.A.	N.A.	20.0756	3.53895	141.606	9.1105	61.4903	4.45734	41.9648	6.87439	1.09667	0.58468		<1
C_0055	Spermidine	1102	HMDB0001257	8.64105	8.23852	9.33922	7.42336	2.52871	2.77626	2.53181	2.72817	0.762966	0.41024	N.D.	0.665561	7.10294	4.81165	7.71341	6.85671	N.D.	N.D.	N.D.	N.D.	2.28434	1.52842	3.00896	1.17907	7.27907	7.57225	8.12011	6.84072	8.41054	0.799939	2.64124	0.129646	0.612922	0.18216	6.62118	1.25896	N.A.	N.A.	2.0002	0.815512	7.45304	0.536777	0.314039	0.00057034	***	0.0728755
C_0091	Spermine	1103	HMDB0001256	N.D.	N.D.	N.D.	N.D.	N.D.	N.D.	N.D.	N.D.	N.D.	N.D.	N.D.	N.D.	N.D.	N.D.	N.D.	N.D.	N.D.	N.D.	N.D.	N.D.	N.D.	N.D.	N.D.	N.D.	N.D.	N.D.	N.D.	N.D.	N.A.	N.A.	N.A.	N.A.	N.A.	N.A.	N.A.	N.A.	N.A.	N.A.	N.A.	N.A.	N.A.	N.A.	N.A.	N.A.		N.A.
A_0012	Succinic acid	1110	HMDB0000254	2639.61	3219.62	2973.71	3200.37	1473.68	1591.86	2307.35	2102.61	666.137	772.849	980.636	779.308	2600.07	2958.12	3053.18	3255.39	N.D.	N.D.	N.D.	N.D.	305.924	499.766	358.078	451.524	6445.74	5844.73	4880.88	5272.65	3008.33	269.983	1868.87	399.921	799.732	131.293	2966.69	274.052	N.A.	N.A.	403.823	87.8582	5611	682.88	0.621234	0.0045781	**	0.26584
C_0027	Thr	6288	HMDB0000167	42.6453	46.2646	41.6341	49.9305	18.6471	20.1313	21.0139	18.0612	26.7571	25.3368	26.4497	25.2981	39.6999	42.4161	50.2344	47.2309	90.4551	94.448	102.902	104.992	72.9203	106.194	115.509	114.657	118.187	84.8691	102.593	101.067	45.1186	3.77392	19.4634	1.35186	25.9604	0.753167	44.8953	4.72932	98.1991	6.887	102.32	20.0458	101.679	13.6172	0.431383	0.00030936	***	0.575382
C_0101	Thymidine	5789	HMDB0000273	N.D.	N.D.	N.D.	N.D.	N.D.	N.D.	N.D.	N.D.	N.D.	N.D.	N.D.	N.D.	N.D.	N.D.	N.D.	N.D.	N.D.	N.D.	N.D.	N.D.	N.D.	N.D.	N.D.	N.D.	N.D.	N.D.	N.D.	N.D.	N.A.	N.A.	N.A.	N.A.	N.A.	N.A.	N.A.	N.A.	N.A.	N.A.	N.A.	N.A.	N.A.	N.A.	N.A.	N.A.		N.A.
C_0033	Thymine	1135	HMDB0000262	N.D.	N.D.	N.D.	N.D.	N.D.	N.D.	N.D.	N.D.	N.D.	N.D.	N.D.	N.D.	N.D.	N.D.	N.D.	N.D.	N.D.	N.D.	N.D.	N.D.	N.D.	N.D.	N.D.	N.D.	N.D.	N.D.	N.D.	N.D.	N.A.	N.A.	N.A.	N.A.	N.A.	N.A.	N.A.	N.A.	N.A.	N.A.	N.A.	N.A.	N.A.	N.A.	N.A.	N.A.		N.A.
C_0092	Trp	1148	HMDB0000929	12.1109	11.2427	13.0063	12.4031	11.532	12.3831	14.009	12.665	4.24992	4.9903	N.D.	3.90963	10.4546	10.1917	10.9929	10.0594	47.8422	46.7969	53.0133	52.8017	4.1422	5.80682	5.24001	4.89601	26.0323	28.9107	35.124	23.5671	12.1908	0.733797	12.6473	1.02764	4.38328	0.552539	10.4247	0.41289	50.1135	3.25545	5.02126	0.696031	28.4085	4.98119	1.03745	0.49958		0.359558
C_0078	Tyr	1153	HMDB0000158	395.258	417.319	394.941	417.063	219.266	299.449	349.103	335.169	203.17	190.1	176.399	188.019	394.147	398.883	414.88	377.657	96.7096	97.2334	104.523	105.8	157.406	186.81	186.584	168.001	601.433	493.82	484.406	515.944	406.145	12.7557	300.747	58.2068	189.422	10.9705	396.392	15.3193	101.066	4.76196	174.7	14.5124	523.901	53.3516	0.74049	0.033177	*	0.46639
C_0051	Tyramine	5610	HMDB0000306	N.D.	N.D.	N.D.	N.D.	N.D.	N.D.	N.D.	N.D.	N.D.	N.D.	N.D.	N.D.	N.D.	N.D.	N.D.	N.D.	N.D.	N.D.	N.D.	N.D.	N.D.	N.D.	N.D.	N.D.	N.D.	N.D.	N.D.	N.D.	N.A.	N.A.	N.A.	N.A.	N.A.	N.A.	N.A.	N.A.	N.A.	N.A.	N.A.	N.A.	N.A.	N.A.	N.A.	N.A.		N.A.
A_0088	UDP	6031	HMDB0000295	221.528	222.158	213.926	224.964	120.08	115.329	147.887	133.407	45.2576	40.3789	44.9736	42.1196	241.344	229.788	262.465	270.644	N.D.	N.D.	N.D.	N.D.	32.3908	38.0586	36.3395	38.6972	44.1128	34.2839	46.8807	38.2084	220.644	4.72084	129.175	14.6343	43.1824	2.34549	251.06	18.8016	N.A.	N.A.	36.3715	2.83443	40.8715	5.68933	0.585448	0.00049693	***	0.195711
A_0070	UMP	6030	HMDB0000288	461.819	462.685	418.123	443.299	304.461	272.232	337.165	306.415	52.1194	50.8693	75.6921	59.7893	462.085	432.252	480.238	478.404	N.D.	N.D.	N.D.	N.D.	179.347	223.264	224.535	235.422	172.222	166.252	143.506	147.557	446.482	20.9135	305.068	26.5244	59.6175	11.4189	463.245	22.2145	N.A.	N.A.	215.642	24.8041	157.384	13.9999	0.683272	0.00020813	***	0.133527
C_0019	Uracil	1174	HMDB0000300	316.054	290.634	395.84	268.869	345.513	234.153	175.7	197.781	223.729	211.881	232.461	225.273	239.074	211.868	269.719	213.127	N.D.	N.D.	N.D.	N.D.	97.0783	154.651	129.344	137.286	137.329	136.967	167.993	156.4	317.849	55.4544	238.287	75.4372	223.336	8.53172	233.447	27.2387	N.A.	N.A.	129.59	24.1133	149.672	15.2174	0.749685	0.14452		0.702648
C_0103	Uridine	6029	HMDB0000296	198.247	225.619	214.997	172.764	183.443	153.515	148.423	146.804	40.1936	46.7582	36.9617	39.3169	226.967	207.395	233.337	199.002	N.D.	N.D.	N.D.	N.D.	N.D.	29.5008	39.7111	25.8688	102.108	129.288	116.941	128.057	202.907	23.0384	158.046	17.171	40.8076	4.19524	216.675	16.1453	N.A.	N.A.	31.6936	7.17696	119.098	12.6151	0.778911	0.022772	*	0.201115
A_0110	UTP	6133	HMDB0000285	64.8065	68.7526	99.5246	89.4526	28.4529	22.4778	29.9487	26.7474	16.4817	18.0892	22.5366	20.9937	91.4374	94.0819	106.057	97.2444	N.D.	N.D.	N.D.	N.D.	7.20978	12.4688	8.27094	8.04069	21.8149	18.6189	15.8804	19.3748	80.6341	16.5962	26.9067	3.22929	19.5253	2.74167	97.2052	6.36072	N.A.	N.A.	8.99754	2.3586	18.9222	2.44388	0.333689	0.0063095	**	0.242147
C_0025	Val	1182	HMDB0000883	705.952	707.708	646.517	710.872	631.489	751.873	645.935	707.056	630.7	579.413	536.411	593.498	665.725	705.663	692.865	620.482	241.044	241.269	267.781	276.412	401.113	487.451	474.275	425.649	2479.79	2506.02	2481.61	2448.61	692.762	30.897	684.088	55.8112	585.005	38.9562	671.184	37.6799	256.627	18.208	447.122	40.5856	2479.01	23.5297	0.987479	0.79725		0.844453
C_0005	β-Ala	239	HMDB0000056	N.D.	N.D.	N.D.	N.D.	101.799	100.436	109.547	107.5	10.15	N.D.	N.D.	N.D.	N.D.	N.D.	N.D.	N.D.	N.D.	N.D.	N.D.	N.D.	N.D.	N.D.	N.D.	N.D.	11.2187	8.89582	7.782	11.8648	N.A.	N.A.	104.82	4.39209	10.15	N.A.	N.A.	N.A.	N.A.	N.A.	N.A.	N.A.	9.94032	1.92241	1<	N.A.		1<
ID consists of analysis mode and number. 'C' and 'A' showed cation and anion modes, respectively.
N.D. (Not Detected): The target peak or metabolite was below detection limits.
N.A. (Not Available): The calculation was impossible because of insufficience of the data.
¶ The ratio is of computed by using averaged detection values. The latter was used as denominator.
|| The p-value is computed by Welch's t-test. (*<0.05, **<0.01, ***<0.001)
Ala, Arg, Glu, Ile, Leu, Lys, Phe, Pro, Putrescine: Peak intensity is saturated. Relative area was computed by using 13C isotope ion peak.
The data are sorted by Compound name in ascending order.
[truncated: 14 more columns]

## Sheet: PCA score
Dim1	Dim2	Dim3	Dim4	Dim5	Sample	Group
8.22198	-6.05385	-3.99652	-1.10419	0.185931	CB1	Carbenicillin
7.80568	-5.41272	-4.75004	-1.1096	0.547966	CB2	Carbenicillin
9.55673	-6.33703	-5.16872	-0.3392	-0.545001	CB3	Carbenicillin
8.20148	-5.51186	-4.40936	-0.414835	-0.0645172	CB4	Carbenicillin
7.81661	-6.21909	-3.95756	0.243687	-1.33246	CT1	ControlBacto
8.07516	-5.74495	-3.22559	-0.00046133	-1.04824	CT2	ControlBacto
10.4038	-7.15828	-5.1686	-0.480196	-1.44434	CT3	ControlBacto
8.84172	-8.01839	-4.81879	0.112322	-1.19269	CT4	ControlBacto
3.56737	-3.23165	14.4953	-1.1567	-1.37529	GL1	gltAdel
2.04404	-2.81864	13.7014	-0.762608	-0.914414	GL2	gltAdel
3.17509	-3.52579	13.1952	-0.730596	-0.466616	GL3	gltAdel
1.88205	-3.26849	13.0658	-1.25182	-0.567529	GL4	gltAdel
-13.9898	0.865886	-2.39649	-4.58623	-5.38468	HK1	HeatKill
-13.7994	1.07329	-2.40186	-4.15569	-5.53384	HK2	HeatKill
-14.1652	1.41417	-2.56919	-4.61693	-6.4521	HK3	HeatKill
-14.0938	1.03699	-2.48855	-4.59288	-5.45273	HK4	HeatKill
9.80194	14.3092	-0.751436	-0.113581	0.324768	P1	ControlTrypt
8.28709	13.9949	-1.40395	-0.562769	-1.08537	P2	ControlTrypt
9.98163	14.0022	-0.4103	0.110168	-0.491744	P3	ControlTrypt
10.2666	14.7804	-0.151732	0.246776	-1.05633	P4	ControlTrypt
-7.36671	0.221404	-1.03915	-4.06931	7.50702	TP1	Trimethoprim
-7.49292	0.50288	-1.29033	-4.41468	7.38344	TP2	Trimethoprim
-7.40035	0.247256	-0.975049	-3.87316	7.98081	TP3	Trimethoprim
-7.12998	0.777138	-0.900241	-3.99848	8.70018	TP4	Trimethoprim
-9.11273	-0.0976821	-0.544774	6.60477	-0.311607	UV1	Uvirradiation
-7.6917	-0.330827	-0.81971	13.1567	1.05403	UV2	Uvirradiation
-7.36218	0.163074	0.125825	10.8857	0.975679	UV3	Uvirradiation
-8.32421	0.340589	-0.945547	10.9738	0.0596763	UV4	Uvirradiation

## Sheet: Variance
component	percentage of variance	cumulative percentage of variance
comp 1	35.5154	35.5154
comp 2	18.5861	54.1016
comp 3	14.6739	68.7755
comp 4	9.5686	78.3441
comp 5	6.20815	84.5522
comp 6	2.30822	86.8604
comp 7	1.68879	88.5492
comp 8	1.34053	89.8898
comp 9	1.2678	91.1576
comp 10	1.13702	92.2946
comp 11	1.03427	93.3289
comp 12	0.87691	94.2058
comp 13	0.793923	94.9997
comp 14	0.771675	95.7714
comp 15	0.667613	96.439
comp 16	0.580493	97.0195
comp 17	0.509439	97.5289
comp 18	0.433585	97.9625
comp 19	0.401643	98.3641
comp 20	0.36596	98.7301
comp 21	0.34119	99.0713
comp 22	0.236228	99.3075
comp 23	0.20426	99.5118
comp 24	0.191293	99.7031
comp 25	0.125903	99.829
comp 26	0.122978	99.952
comp 27	0.0480483	100

## Sheet: Variable contribution
Metabolite	Dim.1	Dim.2	Dim.3	Dim.4	Dim.5	Dim.6
1-Aminocyclopropane-1-carboxylic acid	0.339923	0.281623	1.1865	0.00787765	0.16476	0.278949
2-Amino-2-(hydroxymethyl)-1,3-propanediol	0.0542696	0.422297	0.00186835	0.000100388	0.0019498	0.0889803
2-Aminoadipic acid	0.534359	0.786679	0.622309	0.0144876	0.10435	7.13515e-05
2-Aminoisobutyric acid	0.0411432	0.303595	0.01027	3.78472	0.00474143	0.00144986
2-Hydroxybutyric acid	0.0391398	0.000239249	0.00295829	0.937096	6.58333e-05	0.218532
2-Hydroxyglutaric acid	0.515676	0.862357	0.556055	0.0140167	0.0935494	0.000111076
2-Hydroxyvaleric acid	0.000489363	0.00043261	0.132967	1.487	0.11037	0.925997
2-Phosphoglyceric acid	0.463959	1.17834	0.0658015	0.0502706	0.0439454	0.600065
2,3-Diphosphoglyceric acid	0.438319	0.865165	0.688136	0.0116732	0.0685564	0.14891
2,6-Diaminopimelic acid	0.00305674	0.00433922	0.256703	4.01613	5.46886e-05	0.0501153
2'-Deoxyadenosine-1	0.210668	1.86666	0.00691029	0.00331124	0.000608974	0.0859085
2'-Deoxyadenosine-2	0.933497	0.158582	0.343522	0.0343947	0.112082	0.360921
2'-Deoxycytidine	0.64795	0.433348	0.390686	0.048729	0.00374933	1.59762
2'-Deoxyguanosine	0.377757	0.188752	0.243394	0.0673347	0.020145	0.0187287
3-Amino-2-piperidone	0.00300992	1.06783	0.0299052	0.244319	1.56478	0.22518
3-Hydroxybutyric acid	0.202957	0.353022	0.339104	0.0181603	0.00894864	0.949051
3-Phosphoglyceric acid	0.622174	0.925972	0.128374	0.0229013	0.000116618	0.0590415
3'-AMP	0.0682436	2.93696e-05	0.00477229	2.28868	0.0170138	0.00502734
3'-Dephospho CoA	0.112876	0.129713	0.228221	2.36813	0.0618424	0.169073
4-Guanidinobutyric acid	0.190483	0.344516	1.8457	0.149769	0.235237	0.00880964
4-Methyl-2-oxovaleric acid	0.11548	0.209256	2.01705	0.000115113	0.0907252	0.0161222
4-Methyl-5-thiazoleethanol	0.832787	0.248404	0.455067	0.020638	0.142016	0.209296
5-Aminovaleric acid	0.68648	0.593087	0.336194	0.0227183	0.147025	0.143367
5-Hydroxylysine	0.0909126	0.690746	1.8148	0.0491378	0.0162832	0.048818
5-Methyl-2'-deoxycytidine	0.227258	1.83692	0.00606739	0.000126933	0.0350825	0.0125601
5-Oxoproline	0.172054	1.90996	2.41416e-06	0.0501814	0.0732033	0.0173688
5'-Deoxy-5'-methylthioadenosine	0.649114	0.0618455	0.70665	0.615731	0.216787	0.000818944
6-Phosphogluconic acid	0.0068582	0.10634	0.122788	3.1925	0.00184874	0.273621
7,8-Dihydroneopterin	0.375641	0.718431	0.616323	0.0133227	0.0485615	0.255507
Acetyl CoA_divalent	0.580355	0.0411225	1.12844	0.0463594	0.15035	0.171464
Adenine	0.754991	0.620955	0.0635854	0.0591388	0.102669	0.977873
Adenosine	1.03075	0.035354	0.217609	0.0424134	0.0736036	0.664117
Adenylosuccinic acid	0.549268	1.23275	0.00191509	0.0131028	0.0471293	0.0724983
ADP	1.14157	0.0816607	0.0144951	0.00164292	0.091133	0.0567316
Agmatine	0.242808	0.0745951	0.00751272	2.36762	0.0367994	0.0303831
Ala	0.673441	0.558793	0.0105635	0.0223192	0.941819	0.0913263
AMP	1.09319	0.00107721	0.0726718	0.274569	0.00217384	0.0461699
Arg	0.224839	0.352613	1.32148	0.307026	0.800357	0.0972558
Argininosuccinic acid	0.245373	0.388588	0.90783	0.00802733	0.757223	0.129363
Asn	0.681089	0.412825	0.142519	0.0349796	0.0161815	1.31504
Asp	0.939978	0.0505364	0.464068	0.131559	0.19051	0.000368986
ATP	0.99801	0.143807	0.155774	0.0737365	0.111719	0.00128441
Betaine	0.974601	0.258478	0.1536	0.136144	0.00300457	0.0508022
Cadaverine	0.288336	0.00265658	2.11227	0.00673392	0.0544897	0.0474831
cAMP	0.243958	0.464158	0.00923519	0.0869243	0.204934	0.117199
Carboxymethyllysine	0.225122	1.81719	0.00662364	0.000217247	0.0195726	0.0195636
Carnitine	0.761307	0.511884	0.370108	0.114117	0.0970366	0.00103446
cCMP	0.000153554	0.141853	0.0067984	0.354003	2.40641	0.113636
CDP	0.33758	0.446889	1.5231	0.00118841	0.000993814	0.143495
Cholic acid	0.788274	0.0271236	0.0915577	1.23331	0.000951569	0.000614551
Choline	0.145475	0.778394	0.441524	0.272688	1.95069	0.00652736
Citric acid	0.226384	0.313445	0.710547	0.287611	0.0636295	4.07776
Citrulline	0.800064	0.682403	0.0152833	0.0904149	0.00225061	0.0350721
CMP	0.245307	0.186483	1.58196	0.775525	0.00334059	0.110654
CoA_divalent	0.569115	0.0222178	0.386773	0.375667	0.0532342	0.488453
Creatinine	0.0267227	1.37585	0.0449418	0.0572859	1.2419	0.161514
CTP	0.85074	0.401726	0.111602	0.106626	0.14952	0.118297
Cumic acid	0.00284875	0.173289	0.893482	0.00577381	0.0176309	3.86838
Cysteine glutathione disulfide	0.813446	0.0161411	0.0512791	0.12614	0.0997391	2.45799
Cytidine	0.982264	0.00601996	0.0155168	0.0426916	2.84911e-05	2.70001
dADP	0.962216	0.157049	0.0161237	0.0952633	0.117212	0.0139307
Daminozide	1.04647	0.223638	0.0191706	1.47421e-05	0.285173	0.0535621
dAMP	0.296543	0.0855652	0.0265671	3.04247	0.00365309	0.147416
dATP	0.743573	0.223259	0.347467	0.0176044	0.441104	0.00210915
dCDP	0.416385	0.0119294	0.0208125	0.133497	1.40926	0.514931
dCMP	0.168683	0.163538	0.00293426	3.10447	0.391471	0.0381922
dCTP	0.0929172	0.000668036	0.630194	0.75363	2.69542	0.246303
Deamido-NAD+	0.0616139	0.0422144	0.0692264	3.67503	0.0112802	0.787843
Decanoic acid	0.365713	0.0972732	0.0744245	0.280142	0.25724	0.136962
Diethanolamine	0.0602374	0.000308752	0.0548542	0.0289255	0.815085	2.14988
Dihydroxyacetone phosphate	0.135722	0.309633	0.233589	0.00278695	0.039347	7.84986
dTDP	1.08998	0.034935	0.083034	0.0710742	0.260019	0.0173265
dTMP	0.670652	0.0284175	0.0822334	1.69114	0.116625	0.0345639
dTTP	0.963442	0.016993	0.302941	0.00769802	0.18416	0.127007
dUMP	0.201097	0.00181883	0.0190067	0.149983	5.383	0.058717
Ethanolamine	0.293713	0.332091	0.0601933	0.0172751	2.95156	0.0285794
FAD_divalent	0.552118	0.130406	0.181953	0.543813	1.3798	0.00476107
FMN	0.662695	0.100206	0.00673768	0.401214	1.63567	0.39496
Fructose 1,6-diphosphate	0.502353	0.711457	0.374037	0.00568527	0.125051	1.3118
Fructose 6-phosphate	0.0321988	0.084221	0.086038	3.02555	0.00386476	0.506039
Fumaric acid	0.610839	1.08437	0.00803026	0.00583984	0.00257949	0.216487
GABA	0.229707	0.000101047	0.136782	0.842081	3.70354	0.363227
Galactosamine	0.0254296	0.001898	2.73652e-05	0.984471	5.19028	7.02495e-05
GDP	0.154527	0.220292	0.552306	0.159507	3.78223	0.0341449
GDP-glucose	0.763952	0.053506	0.70532	0.0867474	0.0219275	0.293856
Gln	0.86537	0.00886354	0.514497	0.0678346	0.000242395	0.142063
Glu	0.900545	0.0184406	0.7188	0.0291714	0.000507736	0.108753
Glu-Glu	0.381661	1.09856	0.0989869	0.0163519	0.0807541	0.263991
Glucosamine 6-phosphate	0.202674	0.058058	0.00244929	0.508682	1.82183	0.828834
Glucose 1-phosphate	0.0199048	0.179441	0.308523	2.55721	0.023134	1.20091
Glucose 6-phosphate	0.57096	0.577545	0.411339	0.0249445	0.0516234	1.42292
Glutaric acid	0.611287	0.623186	0.520049	0.0611598	0.238976	0.000172382
Glutaryl CoA_divalent	0.0174049	0.0926653	2.70626	0.0309981	0.056033	0.0267966
Glutathione (GSH)	0.881623	0.355544	0.157414	0.0249367	0.0193834	0.227577
Glutathione (GSSG)_divalent	1.04949	0.0122899	0.332061	0.0369462	0.0118142	0.00188992
Gly	0.137414	0.0379818	1.60236	0.0747453	2.10742	0.0250707
Gly-Asp	0.184692	5.0281e-05	0.00857736	3.65552	0.00531121	0.00474961
Glycerol	0.0867543	0.256824	0.164185	0.0238313	1.2508	0.216366
Glycerol 3-phosphate	0.0924732	0.000426435	0.0395248	4.05406	0.0515044	0.0772915
Glycocholic acid	0.848583	0.055974	0.0858928	0.865595	0.00109767	0.00818567
Glycyrrhetinic acid	0.524497	0.0120539	0.0952001	0.841726	1.6419	0.00197911
GMP	0.00394448	0.000823021	0.404094	3.64742	0.286945	0.00725441
GTP	0.574322	0.106427	0.0589869	0.0401705	2.62704	0.00910381
Guanine	0.74989	2.16594e-06	0.430308	0.687915	0.0082209	2.11057e-05
Guanosine	0.000484796	0.333637	0.149842	1.08313	3.33905	0.356408
Harman	0.231341	1.88425	0.00723008	0.000296165	0.0290006	0.0158845
Hexanoic acid	0.234551	1.88831	0.00639812	0.000147654	0.0275999	0.0335875
His	0.757904	0.2017	0.777788	0.0574957	0.00103162	0.0284246
Homocitrulline	0.18006	1.34594	0.00188303	0.000203911	0.0114948	0.472609
Homoserine	0.167006	1.77159	0.0094296	0.0162049	0.0223623	0.0112306
Homovanillic acid	0.0372744	0.0797556	2.63715	0.0379885	0.0619399	0.117728
Hydroxyproline	0.494465	1.18664	0.145061	0.0599893	0.105995	0.284358
Hypoxanthine	0.784845	0.0446127	0.000476221	0.147484	1.76168	0.226651
Ile	0.505205	1.35652	0.000786124	0.00173364	0.0156422	0.0280148
Imidazole-4-acetic acid	0.0167488	0.0939239	2.64207	0.0327394	0.0489457	0.0025677
Imidazolelactic acid	0.0986159	0.113942	2.48431	0.0298463	0.101846	0.0164923
IMP	0.0890506	0.254894	0.00251832	0.142996	3.60421	0.411584
Inosine	0.940632	0.0464475	0.122349	0.115054	0.0724511	0.28254
Isobutyric acid	1.0254	0.22996	0.0138736	0.0414489	0.256594	0.000681706
Isobutyryl CoA_divalent	0.102427	0.00348984	2.52365	0.105173	0.000120452	0.476282
Isopropanolamine	0.244802	0.00489747	0.718955	0.536904	2.52409	0.335516
Isovalerylalanine	0.948802	0.439211	0.0558413	0.0145847	0.0917205	0.00467449
Lactic acid	0.00945222	0.0185723	0.0273177	0.649807	0.823918	1.80353
Lauric acid	0.137077	0.627718	0.0221521	0.0740162	0.167357	1.75021
Lauroyl CoA_divalent	0.551984	0.00390004	1.09512	0.0420904	0.242633	0.0568319
Leu	0.445725	1.47992	0.0036078	0.00105104	0.00363014	0.0312119
Lys	0.292734	1.57841	0.159725	0.00552912	0.0701882	0.00680487
Malic acid	0.576165	1.14333	0.0690479	0.0139468	0.016242	0.162811
Malonylcarnitine	0.447621	0.877889	0.693963	0.0137709	0.0677076	0.0621881
Met	0.818932	0.74034	0.0203069	0.00584213	0.0118655	0.0383079
Metformin	0.0441577	0.132606	0.0768338	9.8174e-05	0.0262963	7.21815
Methionine sulfoxide	0.130774	1.72666	0.000343917	0.0178859	0.342584	0.0718988
Mevalonic acid	0.492749	0.0280107	0.0151586	0.0104675	0.116767	4.04088
Myristoleic acid	0.508757	5.21888e-05	0.238141	1.15068	1.10885	0.339802
N-Acetylaspartic acid	0.377736	1.25681	0.0750252	0.00791265	0.0549389	0.0652293
N-Acetylglutamic acid	0.0620776	0.00270157	2.64867	0.112083	0.00522785	0.0289229
N-Acetylhistidine	0.035959	0.0300419	0.540877	0.00752141	0.0398045	1.04151
N-Acetyllysine	0.575374	0.00333332	0.0503409	1.94473	0.570984	0.000171357
N-Acetylmethionine	0.273046	1.24152	0.0368881	0.00253875	0.0090604	0.0398905
N-Acetylornithine	0.482835	0.0186592	0.0435752	2.36147	0.420005	0.00104356
N-Acetylputrescine	0.128563	0.327697	2.1485	0.0523527	0.0835345	0.016264
N-Carbamoylaspartic acid	0.23821	1.86265	0.0199797	0.0172832	0.0180031	0.0479641
N1,N8-Diacetylspermidine	0.0276256	0.144807	2.66737	0.00559746	0.0638603	0.00362371
N2-Succinylornithine	1.01806	0.0513758	0.254113	0.178101	0.0299964	0.25728
N6-Acetyllysine	0.0485344	0.000730494	2.38697	0.0284993	0.0785233	0.00635525
N6,N6,N6-Trimethyllysine	0.274231	0.000354408	2.21483	0.0645369	0.0627264	0.00235346
N8-Acetylspermidine	0.0912784	0.125053	2.35942	0.171416	0.088811	0.0283214
NAD+	1.00357	0.27576	0.137647	0.0733319	0.0363712	5.54814e-05
NADH	0.462827	0.393203	0.393326	0.00253556	0.12563	3.35926
NADP+	0.705698	0.123151	0.242535	1.27643	0.019225	0.00254797
NADPH_divalent	0.474196	0.763341	0.694264	0.0102966	0.0899864	0.14758
Nicotinamide	0.649478	0.493681	0.175905	0.0841481	0.223756	0.0431047
Nicotinic acid	0.6114	0.764634	0.00269371	0.16988	0.732838	0.207092
NMN	0.612291	0.537054	0.126258	0.0143803	0.130909	0.209311
O-Acetylserine	0.0405899	0.00440337	2.29295	0.030806	0.091742	0.00026738
Octanoic acid	1.76942e-06	0.948996	0.034079	0.141515	0.917547	0.0336815
Octanoyl CoA_divalent	0.166995	0.209758	0.935467	0.0331004	0.0614886	4.22478e-05
Ophthalmic acid	0.0305262	0.333458	0.174396	3.51809	0.00174659	0.0477162
Ornithine	0.165067	0.709847	1.42073	0.00113426	0.0397814	0.211986
p-Hydroxyphenylpyruvic acid	0.00983841	0.0386433	1.32554	0.015466	0.05221	0.00618298
Pantothenic acid	1.15273	0.0101447	0.0056983	0.0518699	0.257594	0.0615228
Pelargonic acid	0.334064	0.342697	0.013665	0.031434	0.195428	2.45885
Phe	0.937822	0.49298	0.0352557	0.000970826	6.99027e-05	0.00112223
Phosphoenolpyruvic acid	0.657281	0.78222	0.0460244	0.021006	0.0270645	0.0550165
Phosphorylcholine	0.246883	0.491742	0.0785083	0.0204179	0.0263568	0.330586
Pipecolic acid	0.628949	0.24229	0.985172	0.0699679	0.24884	0.00648725
Pro	0.278557	1.77968	0.0102352	0.00298177	1.55451e-05	0.00185984
Propionyl CoA_divalent	0.166132	3.3799e-07	0.00513626	3.78435	0.0153425	8.94513e-05
Pterin	0.775579	0.330224	0.480564	0.0186478	0.15644	0.105948
Putrescine	0.433864	1.07949	0.463833	0.0255959	0.0456029	0.0309531
Pyridoxamine	0.279136	0.508599	0.433701	0.00964286	0.0225344	5.75167
Pyridoxamine 5'-phosphate	0.585357	0.550556	0.0390713	0.854245	0.0247902	0.13267
Pyruvic acid	0.0611332	0.000736432	0.236094	0.00176692	0.0552421	0.868822
Quinic acid	0.0406588	0.0186025	0.00794907	0.40464	0.0152193	1.76057
Rhein	0.425569	0.589972	0.285774	0.250956	0.00391333	0.00453065
Ribose 5-phosphate	0.0334177	0.000225731	0.00222329	1.34699	0.0205377	0.0352854
Ribulose 5-phosphate	0.99531	0.159078	0.0122	0.028187	0.0207808	0.338095
S-Adenosylhomocysteine	0.162989	1.34279	0.00504466	0.000221931	0.0168942	0.140809
S-Adenosylmethionine	0.640513	0.0616703	0.990645	0.368021	0.125733	3.95478e-05
S-Lactoylglutathione	0.954306	0.21153	0.0916874	0.200999	0.0169626	0.0161856
S-Methylglutathione	0.740899	0.360457	0.343527	0.404967	0.155571	0.0775492
SDMA	0.278097	0.023911	2.14521	0.0553157	0.157426	0.0137839
Sedoheptulose 7-phosphate	0.0834697	0.162326	0.0683051	3.41659	0.0577839	0.384689
Ser	0.427554	0.0829487	0.0500829	0.00556178	4.06174	0.0498922
Ser-Glu	0.562483	1.20298	0.0288214	8.04057e-05	0.0952493	0.0464894
Spermidine	1.0353	0.000648516	0.244107	0.0341506	0.171126	0.0436719
Succinic acid	0.944042	0.453769	0.0216518	0.0155857	0.008342	4.52778e-07
Succinyl CoA_divalent	0.477008	0.533758	0.27269	0.0137526	0.0975247	0.761367
Taurocholic acid	0.916034	0.0855998	0.0687189	0.693414	0.000659218	0.00510082
Terephthalic acid	0.0213128	0.00720991	0.537821	0.000246937	0.139203	0.546642
Tetrahydrouridine	0.0784253	0.120106	0.0428385	0.0100426	0.0108555	1.81165
Thiamine diphosphate	0.261615	1.82636	0.0149793	0.00320691	0.0120938	0.0500835
Thiamine phosphate	0.22594	1.84657	0.00751135	0.000379889	0.0236452	0.00607802
Thr	0.0840303	0.814753	0.406986	0.84029	1.51217	0.00379117
Threonic acid	0.451628	0.88583	0.708191	0.0126295	0.0748272	0.0530674
Trehalose 6-phosphate	0.2036	0.522235	0.402029	0.0349026	0.0664125	5.47052
Trimethoprim	0.136949	0.00177326	0.0164247	0.584961	5.16961	0.0671897
Tropic acid	0.230098	0.178699	1.99953	0.00232147	0.156139	0.00383966
Trp	0.0921478	0.363793	0.0469193	0.7785	3.82979	0.0331301
Tyr	1.10068	0.148739	0.013628	0.000103594	5.15512e-05	0.00225408
Tyrosine methyl ester	0.675153	0.473967	0.206057	0.486988	0.269252	7.53422e-05
UDP	0.643163	1.03396	0.0409536	0.0059669	0.00226658	0.27668
UDP-glucose	0.574761	0.78829	0.152643	0.433567	0.0240409	0.032741
UDP-glucuronic acid	0.649801	0.841473	0.283231	0.0252891	0.0721477	0.0731352
UDP-N-acetylgalactosamine	1.08109	0.0919433	0.0359129	0.0540055	0.0129971	0.195766
UMP	0.705903	0.797862	0.00191338	0.293058	0.0362235	0.216918
Uracil	0.552007	0.475137	0.0315963	0.000848438	1.25717	0.483569
Urea	0.0874209	1.48343	0.0547566	0.22669	1.37688	0.000100284
Uridine	1.00661	0.335189	0.00727058	0.0325628	0.0234592	0.30946
UTP	0.629791	0.800175	0.334812	0.0264674	0.00490715	0.0911801
Val	0.434813	1.50882	2.41965e-05	0.000395376	0.00598978	0.0222624
XA0002	0.953021	0.16722	0.192713	0.00146471	2.37648e-05	0.813379
XA0027	0.564893	0.00456526	0.102689	0.906494	1.82335	0.00974524
XA0033	0.435134	0.403104	0.148894	0.0620213	0.0953935	0.361565
XA0055	0.461658	0.097813	0.00210647	0.00436989	0.203479	5.64174
Xanthine	0.450922	0.0729443	0.323303	0.481505	2.45359	0.00764589
Xanthosine	0.172198	1.84625	0.0104082	0.086478	0.0194309	0.00549736
XC0016	0.391328	0.350435	1.43845	0.0627167	0.195878	0.0220455
XC0017	1.05053	0.00670642	0.00893743	0.0956522	0.487799	0.00924923
XC0040	0.0406043	0.0773573	2.15914	0.788089	0.151558	0.000195736
XC0089	0.84936	0.500795	0.0916941	0.0134143	0.155977	0.0146611
XC0137	1.10886	2.83944e-05	0.150266	0.0383227	0.164023	0.0963347
XMP	0.00496255	0.634977	0.0111984	3.20879	0.00226478	0.0266763
β-Ala	0.0299778	0.0338379	2.79352	0.0417791	0.0412227	0.00050927
γ-Butyrobetaine	0.583377	0.338166	0.77017	0.109256	0.0673835	0.0201463
γ-Glu-2-aminobutyric acid	0.46833	0.80384	0.720726	0.00206752	0.0700823	0.152201
γ-Glu-Cys	0.71731	0.444262	0.485368	0.00189482	0.111543	0.238129
γ-Glu-Val-Gly	0.453541	0.890681	0.701838	0.0119273	0.0830515	0.0020386
